# Supplementary material for: Dynamics of prevalence and diversity of avian malaria infections in wild Culex pipiens mosquitoes: the effects of Wolbachia, filarial nematodes and insecticide resistance
Source: Parasit Vectors. 2014 Sep 16;7:437. doi: 10.1186/1756-3305-7-437 (PMC4261254; doi:10.1186/1756-3305-7-437)
Supplement: Supplementary file 1 — Additional file 1: Complete dataset. Haemosporidian naïve prevalence (0 or 1), corrected prevalence (based on repeated PCRs results, 0,0549 to 1), lineage identity and the occurrence of co-infections are given for Culex pipiens mosquitoes collected between February and December 2006 in 4 different sampling sites (Sus: Sussargues, TC: Tour Charbonnière, Méj: Méjanes, MDV: Marais du Vigueirat). The “pool” columns indicate the data subset used for (a) phylogenetic analyses, (b) diversity index and species richness calculation, and (c) the insecticide resistance and Wolbachia subgroup prevalence according to different covariates (site, month and haemosporidian prevalence, see Methods). Wolbachia groups (wolb, wPip2 or wPip3) and insecticide resistance status (S: fully susceptible, E: overproduction of carboxylesterase, A: acetylcholinesterase modification, AE: both acetylcholinesterase modification and esterase overproduction) are indicated for all mosquitoes that were included in these analyses. Other abbreviations used in the table are ‘ - ’ (not studied), ‘ 0 ’ (absence), ‘ 1 ’ (presence), and ‘ na ’ (failed). (XLSX 224 KB) [file 13071_2014_1612_MOESM1_ESM.xlsx]

## Sheet: sheet1
mosquito	samplingday	week	month	samplingsite	Lat_Lon	elevation	trap	traplocation	extractionplate	platewell	pool	reassignmentpool	PCR1	PCR2	PCR3	PCR4	PCR5	PCR6	PCR7	PCR8	PCR9	PCR10	PCR11	PCR12	naiveprevalence	correctedprevalence	lineage	coinfection	resistance	wolb	filaria
101n3	2006-08-23	34	8	SUS	43°42’07” N, 4°00’33”E	50	101	canopy	2081	H10	haemosporidian	haemosporidian	1	1	1	1	1	1	1	-	-	-	-	-	1	1	SGS1	0	AE	wPip3	0
76n3	2006-07-26	29	7	MEJ	43°34’13”N, 4°30’02”E	3	76	canopy	8071	H11	haemosporidian	haemosporidian	1	1	1	1	1	1	1	-	-	-	-	-	1	1	-	-	E	wPip3	0
65n8	2006-06-30	26	6	TC	43°36’28” N, 4°13’49”E	0	65	ground	4081	H1	haemosporidian	haemosporidian	1	0	0	0	0	0	-	-	-	-	-	-	1	1	-	-	na	wPip3	0
76n4	2006-07-26	29	7	MEJ	43°34’13”N, 4°30’02”E	3	76	canopy	8072	A1	haemosporidian	haemosporidian	1	0	0	0	0	0	-	-	-	-	-	-	1	1	SGS1	0	E	wPip2	0
76n8	2006-07-26	29	7	MEJ	43°34’13”N, 4°30’02”E	3	76	canopy	8072	A5	haemosporidian	haemosporidian	1	0	0	0	0	0	-	-	-	-	-	-	1	1	PADOM01	0	E	wPip3	0
79n1	2006-07-27	30	7	TC	43°36’28” N, 4°13’49”E	0	79	canopy	8072	A8	haemosporidian	haemosporidian	1	0	0	0	0	0	-	-	-	-	-	-	1	1	PADOM01	0	AE	wPip3	0
79n14	2006-07-27	30	7	TC	43°36’28” N, 4°13’49”E	0	79	canopy	8072	B9	haemosporidian	haemosporidian	1	0	0	0	0	0	-	-	-	-	-	-	1	1	PADOM01	0	E	wPip3	0
79n24	2006-07-27	30	7	TC	43°36’28” N, 4°13’49”E	0	79	canopy	8072	C7	haemosporidian	haemosporidian	1	0	0	0	0	0	-	-	-	-	-	-	1	1	SGS1	0	S	wPip3	0
79n25	2006-07-27	30	7	TC	43°36’28” N, 4°13’49”E	0	79	canopy	8072	C8	haemosporidian	haemosporidian	1	0	0	0	0	0	-	-	-	-	-	-	1	1	PADOM01-like	0	E	wPip2	0
79n28	2006-07-27	30	7	TC	43°36’28” N, 4°13’49”E	0	79	canopy	8072	C11	haemosporidian	haemosporidian	1	0	0	0	0	0	-	-	-	-	-	-	1	1	SGS1	0	S	wPip2	0
79n30	2006-07-27	30	7	TC	43°36’28” N, 4°13’49”E	0	79	canopy	8072	D1	haemosporidian	haemosporidian	1	0	0	0	0	0	-	-	-	-	-	-	1	1	SGS1	0	AE	wPip2	0
79n4	2006-07-27	30	7	TC	43°36’28” N, 4°13’49”E	0	79	canopy	8072	A11	haemosporidian	haemosporidian	1	0	0	0	0	0	-	-	-	-	-	-	1	1	SGS1	0	E	wPip2	0
79n5	2006-07-27	30	7	TC	43°36’28” N, 4°13’49”E	0	79	canopy	8072	A12	haemosporidian	haemosporidian	1	0	0	0	0	0	-	-	-	-	-	-	1	1	SGS1	unidentified	E	wPip2	0
82n9	2006-07-28	30	7	TC	43°36’28” N, 4°13’49”E	0	82	ground	8072	E1	haemosporidian	haemosporidian	1	0	0	0	0	0	-	-	-	-	-	-	1	1	SGS1	0	AE	wPip3	0
83n3	2006-08-09	31	8	MDV	43°30’20”N, 4°47’29” E	0	83	canopy	8072	E5	haemosporidian	haemosporidian	1	0	0	0	0	0	-	-	-	-	-	-	1	1	SGS1	0	E	wPip2	0
84n5	2006-08-09	32	8	MEJ	43°34’13”N, 4°30’02”E	3	84	ground	8072	E10	haemosporidian	haemosporidian	1	0	0	0	0	0	-	-	-	-	-	-	1	1	PADOM01	0	E	wPip3	0
85n18	2006-08-09	31	8	MEJ	43°34’13”N, 4°30’02”E	3	85	canopy	8072	G9	haemosporidian	haemosporidian	1	0	0	0	0	0	-	-	-	-	-	-	1	1	PADOM01	0	E	wPip3	0
85n6	2006-08-09	31	8	MEJ	43°34’13”N, 4°30’02”E	3	85	canopy	8072	F9	haemosporidian	haemosporidian	1	0	0	0	0	0	-	-	-	-	-	-	1	1	PADOM01	0	S	wPip2	0
86n2	2006-08-10	32	8	SUS	43°42’07” N, 4°00’33”E	50	86	canopy	8072	G11	haemosporidian	haemosporidian	1	0	0	0	0	0	-	-	-	-	-	-	1	1	PADOM01	0	AE	wPip2	0
125n22	2006-09-21	40	9	TC	43°36’28” N, 4°13’49”E	0	125	ground	5082	H11	haemosporidian	haemosporidian	1	1	0	0	0	0	-	-	-	-	-	-	1	1	-	-	E	wPip3	0
79n11	2006-07-27	30	7	TC	43°36’28” N, 4°13’49”E	0	79	canopy	8072	B6	haemosporidian	haemosporidian	1	0	1	0	1	0	-	-	-	-	-	-	1	1	DELURB5	0	AE	wPip2	0
129n1	2006-10-05	41	10	SUS	43°42’07” N, 4°00’33”E	50	129	ground	5082	G12	haemosporidian	haemosporidian	1	0	1	0	1	0	-	-	-	-	-	-	1	1	DELURB4	0	E	wPip3	0
37n4	2006-05-17	20	5	MEJ	43°34’13”N, 4°30’02”E	3	37	canopy	9084	F4	haemosporidian	haemosporidian	1	0	0	0	1	1	-	-	-	-	-	-	1	1	CXPIPS3	0	E	wPip3	0
61n9	2006-06-28	25	6	MEJ	43°34’13”N, 4°30’02”E	3	61	canopy	4081	E9	haemosporidian	haemosporidian	1	0	1	0	0	1	-	-	-	-	-	-	1	1	DELURB5	0	E	wPip2	0
70n4	2006-07-13	28	7	SUS	43°42’07” N, 4°00’33”E	50	70	canopy	8071	C6	haemosporidian	haemosporidian	1	1	0	0	1	1	-	-	-	-	-	-	1	1	SGS1	0	E	wPip2	0
125n14	2006-09-21	40	9	TC	43°36’28” N, 4°13’49”E	0	125	ground	5082	H10	haemosporidian	haemosporidian	1	0	0	1	1	1	-	-	-	-	-	-	1	1	-	-	E	wPip3	0
41n14	2006-05-19	20	5	TC	43°36’28” N, 4°13’49”E	0	41	ground	9083	C11	haemosporidian	haemosporidian	1	1	1	0	1	1	-	-	-	-	-	-	1	1	SGS1	0	E	wPip3	0
103n7	2006-08-23	34	8	TC	43°36’28” N, 4°13’49”E	0	103	canopy	2082	A9	haemosporidian	haemosporidian	1	1	1	0	1	1	-	-	-	-	-	-	1	1	SGS1-Like	0	E	wPip3	0
113n4	2006-08-25	34	8	TC	43°36’28” N, 4°13’49”E	0	113	ground	2082	H10	haemosporidian	haemosporidian	1	1	1	0	1	1	-	-	-	-	-	-	1	1	SGS1	0	AE	wPip2	0
135n2	2006-10-17	42	10	MEJ	43°34’13”N, 4°30’02”E	3	135	canopy	9084	G10	haemosporidian	haemosporidian	1	1	1	0	1	1	-	-	-	-	-	-	1	1	DELURB4	0	E	wPip3	0
131n11	2006-10-05	38	10	TC	43°36’28” N, 4°13’49”E	0	131	ground	5081	G9	haemosporidian	haemosporidian	1	0	1	1	1	1	-	-	-	-	-	-	1	1	SGS1	0	S	wPip2	0
11n6	2006-04-05	14	4	MDV	43°30’20”N, 4°47’29” E	0	11	ground	9082	G5	haemosporidian	haemosporidian	1	1	1	1	1	1	-	-	-	-	-	-	1	1	DELURB4	0	E	wPip3	0
19n3	2006-04-21	16	4	TC	43°36’28” N, 4°13’49”E	0	19	canopy	9081	E11	haemosporidian	haemosporidian	1	1	1	1	1	1	-	-	-	-	-	-	1	1	SYAT05	0	E	wPip3	0
21n10	2006-05-31	17	5	TC	43°36’28” N, 4°13’49”E	0	21	ground	9081	D3	haemosporidian	haemosporidian	1	1	1	1	1	1	-	-	-	-	-	-	1	1	SYAT05	0	E	wPip3	0
21n13	2006-05-31	17	5	TC	43°36’28” N, 4°13’49”E	0	21	ground	9081	G3	haemosporidian	haemosporidian	1	1	1	1	1	1	-	-	-	-	-	-	1	1	DELURB4	0	S	wPip2	0
21n16	2006-05-31	17	5	TC	43°36’28” N, 4°13’49”E	0	21	ground	9081	B4	haemosporidian	haemosporidian	1	1	1	1	1	1	-	-	-	-	-	-	1	1	SGS1	0	E	wPip3	0
21n6	2006-05-31	17	5	TC	43°36’28” N, 4°13’49”E	0	21	ground	9081	H2	haemosporidian	haemosporidian	1	1	1	1	1	1	-	-	-	-	-	-	1	1	DELURB4	0	E	wPip2	0
29n21	2006-05-04	18	5	TC	43°36’28” N, 4°13’49”E	0	29	canopy	9081	D10	haemosporidian	haemosporidian	1	1	1	1	1	1	-	-	-	-	-	-	1	1	DELURB4	0	E	wPip2	0
29n4	2006-05-04	18	5	TC	43°36’28” N, 4°13’49”E	0	29	canopy	9081	C8	haemosporidian	haemosporidian	1	1	1	1	1	1	-	-	-	-	-	-	1	1	COLL1	0	E	wPip2	0
33n9	2006-05-16	20	5	MDV	43°30’20”N, 4°47’29” E	0	33	ground	9084	A2	haemosporidian	haemosporidian	1	1	1	1	1	1	-	-	-	-	-	-	1	1	DELURB4	0	S	wPip3	0
34n11	2006-05-16	20	5	MDV	43°30’20”N, 4°47’29” E	0	34	canopy	9084	G3	haemosporidian	haemosporidian	1	1	1	1	1	1	-	-	-	-	-	-	1	1	SGS1	DELURB5	E	wPip3	0
34n13	2006-05-16	20	5	MDV	43°30’20”N, 4°47’29” E	0	34	canopy	9084	A4	haemosporidian	haemosporidian	1	1	1	1	1	1	-	-	-	-	-	-	1	1	CXPIPS3	0	E	wPip2	0
34n8	2006-05-16	20	5	MDV	43°30’20”N, 4°47’29” E	0	34	canopy	9084	D3	haemosporidian	haemosporidian	1	1	1	1	1	1	-	-	-	-	-	-	1	1	SGS1	0	S	wPip3	0
35n6	2006-05-16	20	5	MEJ	43°34’13”N, 4°30’02”E	3	35	canopy	9084	F5	haemosporidian	haemosporidian	1	1	1	1	1	1	-	-	-	-	-	-	1	1	DELURB4	0	E	wPip3	0
36n2	2006-05-17	20	5	MDV	43°30’20”N, 4°47’29” E	0	36	ground	9084	B12	haemosporidian	haemosporidian	1	1	1	1	1	1	-	-	-	-	-	-	1	1	DELURB5	0	S	wPip3	0
40n25	2006-05-18	20	5	TC	43°36’28” N, 4°13’49”E	0	40	ground	9083	E8	haemosporidian	haemosporidian	1	1	1	1	1	1	-	-	-	-	-	-	1	1	DELURB4	0	A	wPip2	0
51n3	2006-06-13	23	6	MEJ	43°34’13”N, 4°30’02”E	3	51	ground	4082	G10	haemosporidian	haemosporidian	1	1	1	1	1	1	-	-	-	-	-	-	1	1	SGS1	0	E	wPip3	0
53n1	2006-06-14	23	6	MEJ	43°34’13”N, 4°30’02”E	3	53	ground	4082	F4	haemosporidian	haemosporidian	1	1	1	1	1	1	-	-	-	-	-	-	1	1	P SYAT05	0	E	wPip3	0
54n9	2006-06-14	23	6	MEJ	43°34’13”N, 4°30’02”E	3	54	canopy	4082	D4	haemosporidian	haemosporidian	1	1	1	1	1	1	-	-	-	-	-	-	1	1	DELURB4	0	E	wPip3	0
57n3	2006-06-16	24	6	TC	43°36’28” N, 4°13’49”E	0	57	canopy	4082	C1	haemosporidian	haemosporidian	1	1	1	1	1	1	-	-	-	-	-	-	1	1	DELURB4	0	E	wPip3	0
57n6	2006-06-16	24	6	TC	43°36’28” N, 4°13’49”E	0	57	canopy	4082	F1	haemosporidian	haemosporidian	1	1	1	1	1	1	-	-	-	-	-	-	1	1	DELURB4	0	E	wPip3	0
57n9	2006-06-16	24	6	TC	43°36’28” N, 4°13’49”E	0	57	canopy	4082	A2	haemosporidian	haemosporidian	1	1	1	1	1	1	-	-	-	-	-	-	1	1	SGS1	0	E	wPip2	0
61n19	2006-06-28	25	6	MEJ	43°34’13”N, 4°30’02”E	3	61	canopy	4081	G10	haemosporidian	haemosporidian	1	1	1	1	1	1	-	-	-	-	-	-	1	1	DELURB5	0	E	wPip3	0
61n20	2006-06-28	25	6	MEJ	43°34’13”N, 4°30’02”E	3	61	canopy	4081	H10	haemosporidian	haemosporidian	1	1	1	1	1	1	-	-	-	-	-	-	1	1	SGS1	0	E	wPip3	0
63n2	2006-06-30	26	6	SUS	43°42’07” N, 4°00’33”E	50	63	canopy	4081	B7	haemosporidian	haemosporidian	1	1	1	1	1	1	-	-	-	-	-	-	1	1	SGS1	0	E	wPip2	0
64n1	2006-06-30	26	6	TC	43°36’28” N, 4°13’49”E	0	64	canopy	4081	A2	haemosporidian	haemosporidian	1	1	1	1	1	1	-	-	-	-	-	-	1	1	SGS1	0	E	wPip2	0
64n13	2006-06-30	26	6	TC	43°36’28” N, 4°13’49”E	0	64	canopy	4081	E3	haemosporidian	haemosporidian	1	1	1	1	1	1	-	-	-	-	-	-	1	1	SGS1	0	E	wPip2	0
67n1	2006-07-12	27	7	MDV	43°30’20”N, 4°47’29” E	0	67	canopy	8071	A5	haemosporidian	haemosporidian	1	1	1	1	1	1	-	-	-	-	-	-	1	1	DELURB5	0	na	wPip3	1
76n7	2006-07-26	29	7	MEJ	43°34’13”N, 4°30’02”E	3	76	canopy	8072	A4	haemosporidian	haemosporidian	1	1	1	1	1	1	-	-	-	-	-	-	1	1	SGS1	0	E	wPip2	0
86n5	2006-08-10	32	8	SUS	43°42’07” N, 4°00’33”E	50	86	canopy	8072	H2	haemosporidian	haemosporidian	1	1	1	1	1	1	-	-	-	-	-	-	1	1	SGS1	0	AE	wPip2	0
86n7	2006-08-10	32	8	SUS	43°42’07” N, 4°00’33”E	50	86	canopy	8072	H4	haemosporidian	haemosporidian	1	1	1	1	1	1	-	-	-	-	-	-	1	1	CXPIPS2	0	AE	wPip2	1
89n8	2006-08-11	32	8	SUS	43°42’07” N, 4°00’33”E	50	89	ground	2081	B4	haemosporidian	haemosporidian	1	1	1	1	1	1	-	-	-	-	-	-	1	1	SGS1	0	E	wPip2	0
92n1	2006-08-21	33	8	MDV	43°30’20”N, 4°47’29” E	0	92	ground	2081	D1	haemosporidian	haemosporidian	1	1	1	1	1	1	-	-	-	-	-	-	1	1	DELURB4	0	E	wPip3	0
93n10	2006-08-22	33	8	MDV	43°30’20”N, 4°47’29” E	0	93	canopy	2081	D11	haemosporidian	haemosporidian	1	1	1	1	1	1	-	-	-	-	-	-	1	1	SGS1	0	E	wPip3	0
93n2	2006-08-22	33	8	MDV	43°30’20”N, 4°47’29” E	0	93	canopy	2081	D3	haemosporidian	haemosporidian	1	1	1	1	1	1	-	-	-	-	-	-	1	1	SGS1	0	E	wPip3	0
99n8	2006-08-23	34	8	MEJ	43°34’13”N, 4°30’02”E	3	99	canopy	2081	H5	haemosporidian	haemosporidian	1	1	1	1	1	1	-	-	-	-	-	-	1	1	DELURB4	0	E	wPip3	0
101n1	2006-08-23	34	8	SUS	43°42’07” N, 4°00’33”E	50	101	canopy	2081	H8	haemosporidian	haemosporidian	1	1	1	1	1	1	-	-	-	-	-	-	1	1	SGS1	0	E	wPip2	0
102n1	2006-08-23	34	8	SUS	43°42’07” N, 4°00’33”E	50	102	canopy	2082	A1	haemosporidian	haemosporidian	1	1	1	1	1	1	-	-	-	-	-	-	1	1	GAGLA03	0	E	wPip2	0
103n3	2006-08-23	34	8	TC	43°36’28” N, 4°13’49”E	0	103	canopy	2082	A5	haemosporidian	haemosporidian	1	1	1	1	1	1	-	-	-	-	-	-	1	1	SGS1	0	E	wPip2	0
105n7	2006-08-24	34	8	TC	43°36’28” N, 4°13’49”E	0	105	ground	2082	C6	haemosporidian	haemosporidian	1	1	1	1	1	1	-	-	-	-	-	-	1	1	GRW06	0	E	wPip3	0
107n1	2006-08-24	34	8	TC	43°36’28” N, 4°13’49”E	0	107	ground	2082	F1	haemosporidian	haemosporidian	1	1	1	1	1	1	-	-	-	-	-	-	1	1	DELURB5	0	E	wPip3	0
107n10	2006-08-24	34	8	TC	43°36’28” N, 4°13’49”E	0	107	ground	2082	F10	haemosporidian	haemosporidian	1	1	1	1	1	1	-	-	-	-	-	-	1	1	DELURB5	0	E	wPip3	0
107n8	2006-08-24	34	8	TC	43°36’28” N, 4°13’49”E	0	107	ground	2082	F8	haemosporidian	haemosporidian	1	1	1	1	1	1	-	-	-	-	-	-	1	1	CXPIPS1	0	E	wPip2	0
109n2	2006-08-24	34	8	TC	43°36’28” N, 4°13’49”E	0	109	canopy	2082	G5	haemosporidian	haemosporidian	1	1	1	1	1	1	-	-	-	-	-	-	1	1	SGS1	0	E	wPip3	0
111n4	2006-08-25	34	8	SUS	43°42’07” N, 4°00’33”E	50	111	canopy	2082	H2	haemosporidian	haemosporidian	1	1	1	1	1	1	-	-	-	-	-	-	1	1	SGS1	0	E	wPip3	0
115n31	2006-08-28	38	8	MDV	43°30’20”N, 4°47’29” E	0	115	canopy	5082	B5	haemosporidian	haemosporidian	1	1	1	1	1	1	-	-	-	-	-	-	1	1	GRW06	unidentified	AE	wPip2	0
120n1	2006-09-06	38	9	MDV	43°30’20”N, 4°47’29” E	0	120	ground	5082	A6	haemosporidian	haemosporidian	1	1	1	1	1	1	-	-	-	-	-	-	1	1	SGS1	0	S	wPip2	0
122n3	2006-09-07	39	9	SUS	43°42’07” N, 4°00’33”E	50	122	ground	5082	E6	haemosporidian	haemosporidian	1	1	1	1	1	1	-	-	-	-	-	-	1	1	SGS1	0	E	wPip2	0
124n12	2006-09-20	39	9	MDV	43°30’20”N, 4°47’29” E	0	124	canopy	5082	B9	haemosporidian	haemosporidian	1	1	1	1	1	1	-	-	-	-	-	-	1	1	SGS1	0	E	wPip2	0
124n9	2006-09-20	39	9	MDV	43°30’20”N, 4°47’29” E	0	124	canopy	5082	G8	haemosporidian	haemosporidian	1	1	1	1	1	1	-	-	-	-	-	-	1	1	SGS1	0	E	wPip3	0
125n24	2006-09-21	40	9	TC	43°36’28” N, 4°13’49”E	0	125	ground	5082	B12	haemosporidian	haemosporidian	1	1	1	1	1	1	-	-	-	-	-	-	1	1	DELURB4	0	S	wPip3	0
125n28	2006-09-21	40	9	TC	43°36’28” N, 4°13’49”E	0	125	ground	5082	F12	haemosporidian	haemosporidian	1	1	1	1	1	1	-	-	-	-	-	-	1	1	LINN1	0	S	wPip3	0
125n5	2006-09-21	40	9	TC	43°36’28” N, 4°13’49”E	0	125	ground	5082	G9	haemosporidian	haemosporidian	1	1	1	1	1	1	-	-	-	-	-	-	1	1	DELURB4	0	S	wPip2	0
126n15	2006-05-21	34	5	TC	43°36’28” N, 4°13’49”E	0	126	canopy	5081	G2	haemosporidian	haemosporidian	1	1	1	1	1	1	-	-	-	-	-	-	1	1	GRW11	0	E	wPip2	0
126n7	2006-05-21	34	5	TC	43°36’28” N, 4°13’49”E	0	126	canopy	5081	G1	haemosporidian	haemosporidian	1	1	1	1	1	1	-	-	-	-	-	-	1	1	DELURB4	0	S	wPip3	0
128n12	2006-10-04	37	10	MEJ	43°34’13”N, 4°30’02”E	3	128	canopy	5081	B8	haemosporidian	haemosporidian	1	1	1	1	1	1	-	-	-	-	-	-	1	1	DELURB4	0	E	wPip2	0
128n9	2006-10-04	37	10	MEJ	43°34’13”N, 4°30’02”E	3	128	canopy	5081	G7	haemosporidian	haemosporidian	1	1	1	1	1	1	-	-	-	-	-	-	1	1	SGS1	DELURB5	E	wPip3	0
131n1	2006-10-05	38	10	TC	43°36’28” N, 4°13’49”E	0	131	ground	5081	E8	haemosporidian	haemosporidian	1	1	1	1	1	1	-	-	-	-	-	-	1	1	DELURB5	0	E	wPip3	0
131n3	2006-10-05	38	10	TC	43°36’28” N, 4°13’49”E	0	131	ground	5081	G8	haemosporidian	haemosporidian	1	1	1	1	1	1	-	-	-	-	-	-	1	1	SGS1	0	E	wPip2	0
132n3	2006-10-06	40	10	TC	43°36’28” N, 4°13’49”E	0	132	canopy	9083	C1	haemosporidian	haemosporidian	1	1	1	1	1	1	-	-	-	-	-	-	1	1	SGS1	0	E	wPip3	0
132n30	2006-10-06	40	10	TC	43°36’28” N, 4°13’49”E	0	132	canopy	9083	F4	haemosporidian	haemosporidian	1	1	1	1	1	1	-	-	-	-	-	-	1	1	SGS1	0	E	wPip3	0
133n1	2006-10-10	38	10	TC	43°36’28” N, 4°13’49”E	0	133	ground	5081	A11	haemosporidian	haemosporidian	1	1	1	1	1	1	-	-	-	-	-	-	1	1	SGS1	0	S	wPip2	0
134n1	2006-10-17	38	10	MDV	43°30’20”N, 4°47’29” E	0	134	canopy	5081	F10	haemosporidian	haemosporidian	1	1	1	1	1	1	-	-	-	-	-	-	1	1	DELURB4	0	AE	wPip2	0
137n5	2006-10-18	38	10	MDV	43°30’20”N, 4°47’29” E	0	137	canopy	5081	G12	haemosporidian	haemosporidian	1	1	1	1	1	1	-	-	-	-	-	-	1	1	SGS1	0	E	wPip2	0
82n8	2006-07-28	30	7	TC	43°36’28” N, 4°13’49”E	0	82	ground	8072	D12	haemosporidian	haemosporidian	1	0	0	0	0	0	-	-	-	-	-	-	1	1	-	-	-	-	-
84n6	2006-08-09	32	8	MEJ	43°34’13”N, 4°30’02”E	3	84	ground	8072	E11	haemosporidian	haemosporidian	1	0	0	0	0	0	-	-	-	-	-	-	1	1	-	-	-	-	-
85n14	2006-08-09	31	8	MEJ	43°34’13”N, 4°30’02”E	3	85	canopy	8072	G5	haemosporidian	haemosporidian	1	0	0	0	0	0	-	-	-	-	-	-	1	1	-	-	-	-	-
128n1	2006-10-04	36	10	MEJ	43°34’13”N, 4°30’02”E	3	128	canopy	5081	G6	haemosporidian	haemosporidian	1	0	1	0	0	-	-	-	-	-	-	-	1	1	-	-	-	-	-
125n27	2006-09-21	40	9	TC	43°36’28” N, 4°13’49”E	0	125	ground	5082	E12	control	haemosporidian	0	0	0	0	0	0	0	0	0	1	0	1	1	1	GRW06	0	E	wPip3	0
39n2	2006-05-17	20	5	SUS	43°42’07” N, 4°00’33”E	50	39	canopy	9084	G12	control	haemosporidian	0	0	0	0	0	0	0	1	0	0	-	-	1	1	-	-	S	wPip2	0
35n5	2006-05-16	20	5	MEJ	43°34’13”N, 4°30’02”E	3	35	canopy	9084	E5	control	haemosporidian	0	0	1	0	0	0	0	0	0	-	-	-	1	1	DELURB4	0	E	wPip2	0
79n9	2006-07-27	30	7	TC	43°36’28” N, 4°13’49”E	0	79	canopy	8072	B4	control	haemosporidian	0	0	1	0	0	0	0	0	0	-	-	-	1	1	SGS1	0	AE	wPip2	0
131n4	2006-10-05	38	10	TC	43°36’28” N, 4°13’49”E	0	131	ground	5081	H8	control	haemosporidian	0	0	1	0	0	0	0	0	0	-	-	-	1	1	SGS1	0	E	wPip2	0
21n3	2006-05-31	17	5	TC	43°36’28” N, 4°13’49”E	0	21	ground	9081	E2	control	haemosporidian	0	0	0	1	0	0	0	0	0	-	-	-	1	1	SGS1	0	E	wPip2	0
135n1	2006-10-17	42	10	MEJ	43°34’13”N, 4°30’02”E	3	135	canopy	9084	F10	control	haemosporidian	0	1	0	0	0	0	0	0	1	-	-	-	1	1	DELURB4	0	E	wPip2	0
34n12	2006-05-16	20	5	MDV	43°30’20”N, 4°47’29” E	0	34	canopy	9084	H3	control	haemosporidian	0	0	1	0	0	0	0	0	0	-	-	-	1	1	-	-	E	wPip3	0
76n6	2006-07-26	29	7	MEJ	43°34’13”N, 4°30’02”E	3	76	canopy	8072	A3	control	haemosporidian	0	0	0	0	0	0	0	0	1	-	-	-	1	1	-	-	E	wPip3	0
141n3	2006-08-28	35	8	MDV	43°30’20”N, 4°47’29” E	0	141	ground	Tube	6	control	haemosporidian	0	1	0	0	0	0	-	-	-	-	-	-	1	1	-	-	-	-	-
57n8	2006-06-16	24	6	TC	43°36’28” N, 4°13’49”E	0	57	canopy	4082	H1	control	haemosporidian	0	1	0	0	0	0	-	-	-	-	-	-	1	1	-	-	-	-	-
85n9	2006-08-09	31	8	MEJ	43°34’13”N, 4°30’02”E	3	85	canopy	8072	F12	control	haemosporidian	0	1	0	0	0	-	-	-	-	-	-	-	1	1	-	-	-	-	-
115n30	2006-08-28	38	8	MDV	43°30’20”N, 4°47’29” E	0	115	canopy	5082	A5	control	control	0	0	0	0	0	0	0	0	0	0	0	0	0	0	-	-	E	wPip3	0
121n1	2006-09-06	38	9	MDV	43°30’20”N, 4°47’29” E	0	121	canopy	5082	B6	control	control	0	0	0	0	0	0	0	0	0	0	0	0	0	0	-	-	S	wPip3	0
122n2	2006-09-07	39	9	SUS	43°42’07” N, 4°00’33”E	50	122	ground	5082	D6	control	control	0	0	0	0	0	0	0	0	0	0	0	0	0	0	-	-	E	wPip3	0
124n10	2006-09-20	39	9	MDV	43°30’20”N, 4°47’29” E	0	124	canopy	5082	H8	control	control	0	0	0	0	0	0	0	0	0	0	0	0	0	0	-	-	S	wPip3	0
124n11	2006-09-20	39	9	MDV	43°30’20”N, 4°47’29” E	0	124	canopy	5082	A9	control	control	0	0	0	0	0	0	0	0	0	0	0	0	0	0	-	-	E	wPip3	0
124n8	2006-09-20	39	9	MDV	43°30’20”N, 4°47’29” E	0	124	canopy	5082	F8	control	control	0	0	0	0	0	0	0	0	0	0	0	0	0	0	-	-	E	wPip3	0
125n11	2006-09-21	40	9	TC	43°36’28” N, 4°13’49”E	0	125	ground	5082	E10	control	control	0	0	0	0	0	0	0	0	0	0	0	0	0	0	-	-	S	wPip2	0
125n13	2006-09-21	40	9	TC	43°36’28” N, 4°13’49”E	0	125	ground	5082	G10	control	control	0	0	0	0	0	0	0	0	0	0	0	0	0	0	-	-	E	wPip2	0
125n21	2006-09-21	40	9	TC	43°36’28” N, 4°13’49”E	0	125	ground	5082	G11	control	control	0	0	0	0	0	0	0	0	0	0	0	0	0	0	-	-	AE	wPip2	0
125n23	2006-09-21	40	9	TC	43°36’28” N, 4°13’49”E	0	125	ground	5082	A12	control	control	0	0	0	0	0	0	0	0	0	0	0	0	0	0	-	-	AE	wPip3	0
125n26	2006-09-21	40	9	TC	43°36’28” N, 4°13’49”E	0	125	ground	5082	D12	control	control	0	0	0	0	0	0	0	0	0	0	0	0	0	0	-	-	E	wPip3	0
133n3	2006-10-10	38	10	TC	43°36’28” N, 4°13’49”E	0	133	ground	5081	C11	control	control	0	0	0	0	0	0	0	0	0	0	0	0	0	0	-	-	E	wPip2	0
134n2	2006-10-17	38	10	MDV	43°30’20”N, 4°47’29” E	0	134	canopy	5081	G10	control	control	0	0	0	0	0	0	0	0	0	0	0	0	0	0	-	-	S	wPip3	0
137n2	2006-10-18	38	10	MDV	43°30’20”N, 4°47’29” E	0	137	canopy	5081	D12	control	control	0	0	0	0	0	0	0	0	0	0	0	0	0	0	-	-	E	wPip3	0
55n4	2006-06-15	24	6	TC	43°36’28” N, 4°13’49”E	0	55	canopy	4082	G2	control	control	0	0	0	0	0	0	0	0	0	0	-	-	0	0	-	-	na	wPip3	0
99n3	2006-08-23	34	8	MEJ	43°34’13”N, 4°30’02”E	3	99	canopy	2081	G12	control	control	0	0	0	0	0	0	0	0	0	0	-	-	0	0	-	-	E	wPip3	0
101n4	2006-08-23	34	8	SUS	43°42’07” N, 4°00’33”E	50	101	canopy	2081	H11	control	control	0	0	0	0	0	0	0	0	0	0	0	-	0	0	-	-	E	wPip2	0
11n2	2006-04-05	14	4	MDV	43°30’20”N, 4°47’29” E	0	11	ground	9082	C5	control	control	0	0	0	0	0	0	0	0	0	-	-	-	0	0	-	-	E	wPip2	0
19n1	2006-04-21	16	4	TC	43°36’28” N, 4°13’49”E	0	19	canopy	9081	C11	control	control	0	0	0	0	0	0	0	0	0	-	-	-	0	0	-	-	E	wPip3	0
21n19	2006-05-31	17	5	TC	43°36’28” N, 4°13’49”E	0	21	ground	9081	E4	control	control	0	0	0	0	0	0	0	0	0	-	-	-	0	0	-	-	E	wPip2	0
21n23	2006-05-31	17	5	TC	43°36’28” N, 4°13’49”E	0	21	ground	9081	A5	control	control	0	0	0	0	0	0	0	0	0	-	-	-	0	0	-	-	E	wPip3	0
21n8	2006-05-31	17	5	TC	43°36’28” N, 4°13’49”E	0	21	ground	9081	B3	control	control	0	0	0	0	0	0	0	0	0	-	-	-	0	0	-	-	E	wPip3	0
29n10	2006-05-04	18	5	TC	43°36’28” N, 4°13’49”E	0	29	canopy	9081	A9	control	control	0	0	0	0	0	0	0	0	0	-	-	-	0	0	-	-	E	wPip2	0
29n24	2006-05-04	18	5	TC	43°36’28” N, 4°13’49”E	0	29	canopy	9081	G10	control	control	0	0	0	0	0	0	0	0	0	-	-	-	0	0	-	-	E	wPip2	0
33n5	2006-05-16	20	5	MDV	43°30’20”N, 4°47’29” E	0	33	ground	9084	E1	control	control	0	0	0	0	0	0	0	0	0	-	-	-	0	0	-	-	E	wPip3	0
34n1	2006-05-16	20	5	MDV	43°30’20”N, 4°47’29” E	0	34	canopy	9084	E2	control	control	0	0	0	0	0	0	0	0	0	-	-	-	0	0	-	-	E	wPip3	0
34n4	2006-05-16	20	5	MDV	43°30’20”N, 4°47’29” E	0	34	canopy	9084	H2	control	control	0	0	0	0	0	0	0	0	0	-	-	-	0	0	-	-	E	wPip2	0
34n9	2006-05-16	20	5	MDV	43°30’20”N, 4°47’29” E	0	34	canopy	9084	E3	control	control	0	0	0	0	0	0	0	0	0	-	-	-	0	0	-	-	E	wPip3	0
36n3	2006-05-17	20	5	MDV	43°30’20”N, 4°47’29” E	0	36	ground	9084	C12	control	control	0	0	0	0	0	0	0	0	0	-	-	-	0	0	-	-	E	wPip2	0
37n2	2006-05-17	20	5	MEJ	43°34’13”N, 4°30’02”E	3	37	canopy	9084	D4	control	control	0	0	0	0	0	0	0	0	0	-	-	-	0	0	-	-	E	wPip2	0
40n21	2006-05-18	20	5	TC	43°36’28” N, 4°13’49”E	0	40	ground	9083	A8	control	control	0	0	0	0	0	0	0	0	0	-	-	-	0	0	-	-	S	wPip3	0
41n26	2006-05-19	20	5	TC	43°36’28” N, 4°13’49”E	0	41	ground	9083	G12	control	control	0	0	0	0	0	0	0	0	0	-	-	-	0	0	-	-	E	wPip2	0
51n1	2006-06-13	23	6	MEJ	43°34’13”N, 4°30’02”E	3	51	ground	4082	E10	control	control	0	0	0	0	0	0	0	0	0	-	-	-	0	0	-	-	E	wPip3	0
53n2	2006-06-14	23	6	MEJ	43°34’13”N, 4°30’02”E	3	53	ground	4082	G4	control	control	0	0	0	0	0	0	0	0	0	-	-	-	0	0	-	-	E	wPip2	0
54n5	2006-06-14	23	6	MEJ	43°34’13”N, 4°30’02”E	3	54	canopy	4082	H3	control	control	0	0	0	0	0	0	0	0	0	-	-	-	0	0	-	-	E	wPip2	0
57n2	2006-06-16	24	6	TC	43°36’28” N, 4°13’49”E	0	57	canopy	4082	B1	control	control	0	0	0	0	0	0	0	0	0	-	-	-	0	0	-	-	E	wPip3	0
57n5	2006-06-16	24	6	TC	43°36’28” N, 4°13’49”E	0	57	canopy	4082	E1	control	control	0	0	0	0	0	0	0	0	0	-	-	-	0	0	-	-	E	wPip2	0
57n7	2006-06-16	24	6	TC	43°36’28” N, 4°13’49”E	0	57	canopy	4082	G1	control	control	0	0	0	0	0	0	0	0	0	-	-	-	0	0	-	-	AE	wPip2	0
61n14	2006-06-28	25	6	MEJ	43°34’13”N, 4°30’02”E	3	61	canopy	4081	B10	control	control	0	0	0	0	0	0	0	0	0	-	-	-	0	0	-	-	E	wPip2	0
61n17	2006-06-28	25	6	MEJ	43°34’13”N, 4°30’02”E	3	61	canopy	4081	E10	control	control	0	0	0	0	0	0	0	0	0	-	-	-	0	0	-	-	E	wPip3	0
61n4	2006-06-28	25	6	MEJ	43°34’13”N, 4°30’02”E	3	61	canopy	4081	H8	control	control	0	0	0	0	0	0	0	0	0	-	-	-	0	0	-	-	AE	wPip3	0
63n1	2006-06-30	26	6	SUS	43°42’07” N, 4°00’33”E	50	63	canopy	4081	A7	control	control	0	0	0	0	0	0	0	0	0	-	-	-	0	0	-	-	E	wPip2	0
64n11	2006-06-30	26	6	TC	43°36’28” N, 4°13’49”E	0	64	canopy	4081	C3	control	control	0	0	0	0	0	0	0	0	0	-	-	-	0	0	-	-	E	wPip2	0
64n7	2006-06-30	26	6	TC	43°36’28” N, 4°13’49”E	0	64	canopy	4081	G2	control	control	0	0	0	0	0	0	0	0	0	-	-	-	0	0	-	-	E	wPip3	0
67n3	2006-07-12	27	7	MDV	43°30’20”N, 4°47’29” E	0	67	canopy	8071	A7	control	control	0	0	0	0	0	0	0	0	0	-	-	-	0	0	-	-	S	wPip3	0
70n2	2006-07-13	28	7	SUS	43°42’07” N, 4°00’33”E	50	70	canopy	8071	C4	control	control	0	0	0	0	0	0	0	0	0	-	-	-	0	0	-	-	E	wPip2	0
76n1	2006-07-26	29	7	MEJ	43°34’13”N, 4°30’02”E	3	76	canopy	8071	H9	control	control	0	0	0	0	0	0	0	0	0	-	-	-	0	0	-	-	E	wPip3	0
76n10	2006-07-26	29	7	MEJ	43°34’13”N, 4°30’02”E	3	76	canopy	8072	A7	control	control	0	0	0	0	0	0	0	0	0	-	-	-	0	0	-	-	E	wPip3	0
76n9	2006-07-26	29	7	MEJ	43°34’13”N, 4°30’02”E	3	76	canopy	8072	A6	control	control	0	0	0	0	0	0	0	0	0	-	-	-	0	0	-	-	E	wPip3	0
79n12	2006-07-27	30	7	TC	43°36’28” N, 4°13’49”E	0	79	canopy	8072	B7	control	control	0	0	0	0	0	0	0	0	0	-	-	-	0	0	-	-	S	wPip2	0
79n16	2006-07-27	30	7	TC	43°36’28” N, 4°13’49”E	0	79	canopy	8072	B11	control	control	0	0	0	0	0	0	0	0	0	-	-	-	0	0	-	-	E	wPip3	0
79n18	2006-07-27	30	7	TC	43°36’28” N, 4°13’49”E	0	79	canopy	8072	C1	control	control	0	0	0	0	0	0	0	0	0	-	-	-	0	0	-	-	AE	wPip2	0
79n2	2006-07-27	30	7	TC	43°36’28” N, 4°13’49”E	0	79	canopy	8072	A9	control	control	0	0	0	0	0	0	0	0	0	-	-	-	0	0	-	-	E	wPip3	0
79n21	2006-07-27	30	7	TC	43°36’28” N, 4°13’49”E	0	79	canopy	8072	C4	control	control	0	0	0	0	0	0	0	0	0	-	-	-	0	0	-	-	E	wPip3	0
79n22	2006-07-27	30	7	TC	43°36’28” N, 4°13’49”E	0	79	canopy	8072	C5	control	control	0	0	0	0	0	0	0	0	0	-	-	-	0	0	-	-	E	wPip3	0
79n27	2006-07-27	30	7	TC	43°36’28” N, 4°13’49”E	0	79	canopy	8072	C10	control	control	0	0	0	0	0	0	0	0	0	-	-	-	0	0	-	-	E	wPip3	0
79n8	2006-07-27	30	7	TC	43°36’28” N, 4°13’49”E	0	79	canopy	8072	B3	control	control	0	0	0	0	0	0	0	0	0	-	-	-	0	0	-	-	na	wPip3	0
82n5	2006-07-28	30	7	TC	43°36’28” N, 4°13’49”E	0	82	ground	8072	D9	control	control	0	0	0	0	0	0	0	0	0	-	-	-	0	0	-	-	E	wPip2	0
83n1	2006-08-09	31	8	MDV	43°30’20”N, 4°47’29” E	0	83	canopy	8072	E3	control	control	0	0	0	0	0	0	0	0	0	-	-	-	0	0	-	-	S	wPip2	0
84n8	2006-08-09	32	8	MEJ	43°34’13”N, 4°30’02”E	3	84	ground	8072	F1	control	control	0	0	0	0	0	0	0	0	0	-	-	-	0	0	-	-	S	na	na
85n10	2006-08-09	31	8	MEJ	43°34’13”N, 4°30’02”E	3	85	canopy	8072	G1	control	control	0	0	0	0	0	0	0	0	0	-	-	-	0	0	-	-	E	wPip3	0
85n15	2006-08-09	31	8	MEJ	43°34’13”N, 4°30’02”E	3	85	canopy	8072	G6	control	control	0	0	0	0	0	0	0	0	0	-	-	-	0	0	-	-	E	wPip2	0
86n1	2006-08-10	32	8	SUS	43°42’07” N, 4°00’33”E	50	86	canopy	8072	G10	control	control	0	0	0	0	0	0	0	0	0	-	-	-	0	0	-	-	E	wPip2	0
86n6	2006-08-10	32	8	SUS	43°42’07” N, 4°00’33”E	50	86	canopy	8072	H3	control	control	0	0	0	0	0	0	0	0	0	-	-	-	0	0	-	-	E	wPip2	0
86n9	2006-08-10	32	8	SUS	43°42’07” N, 4°00’33”E	50	86	canopy	8072	H6	control	control	0	0	0	0	0	0	0	0	0	-	-	-	0	0	-	-	AE	wPip2	0
89n2	2006-08-11	32	8	SUS	43°42’07” N, 4°00’33”E	50	89	ground	2081	A10	control	control	0	0	0	0	0	0	0	0	0	-	-	-	0	0	-	-	E	wPip3	0
93n1	2006-08-22	33	8	MDV	43°30’20”N, 4°47’29” E	0	93	canopy	2081	D2	control	control	0	0	0	0	0	0	0	0	0	-	-	-	0	0	-	-	E	wPip2	0
93n12	2006-08-22	33	8	MDV	43°30’20”N, 4°47’29” E	0	93	canopy	2081	E1	control	control	0	0	0	0	0	0	0	0	0	-	-	-	0	0	-	-	E	wPip2	0
93n4	2006-08-22	33	8	MDV	43°30’20”N, 4°47’29” E	0	93	canopy	2081	D5	control	control	0	0	0	0	0	0	0	0	0	-	-	-	0	0	-	-	E	wPip3	0
101n2	2006-08-23	34	8	SUS	43°42’07” N, 4°00’33”E	50	101	canopy	2081	H9	control	control	0	0	0	0	0	0	0	0	0	-	-	-	0	0	-	-	E	wPip2	0
102n2	2006-08-23	34	8	SUS	43°42’07” N, 4°00’33”E	50	102	canopy	2082	A2	control	control	0	0	0	0	0	0	0	0	0	-	-	-	0	0	-	-	AE	wPip2	0
103n11	2006-08-23	34	8	TC	43°36’28” N, 4°13’49”E	0	103	canopy	2082	B1	control	control	0	0	0	0	0	0	0	0	0	-	-	-	0	0	-	-	E	wPip2	0
103n5	2006-08-23	34	8	TC	43°36’28” N, 4°13’49”E	0	103	canopy	2082	A7	control	control	0	0	0	0	0	0	0	0	0	-	-	-	0	0	-	-	E	wPip2	0
105n5	2006-08-24	34	8	TC	43°36’28” N, 4°13’49”E	0	105	ground	2082	C4	control	control	0	0	0	0	0	0	0	0	0	-	-	-	0	0	-	-	AE	wPip2	0
107n3	2006-08-24	34	8	TC	43°36’28” N, 4°13’49”E	0	107	ground	2082	F3	control	control	0	0	0	0	0	0	0	0	0	-	-	-	0	0	-	-	E	wPip3	0
107n4	2006-08-24	34	8	TC	43°36’28” N, 4°13’49”E	0	107	ground	2082	F4	control	control	0	0	0	0	0	0	0	0	0	-	-	-	0	0	-	-	AE	wPip3	0
107n6	2006-08-24	34	8	TC	43°36’28” N, 4°13’49”E	0	107	ground	2082	F6	control	control	0	0	0	0	0	0	0	0	0	-	-	-	0	0	-	-	E	wPip3	0
109n6	2006-08-24	34	8	TC	43°36’28” N, 4°13’49”E	0	109	canopy	2082	G9	control	control	0	0	0	0	0	0	0	0	0	-	-	-	0	0	-	-	E	wPip2	0
111n6	2006-08-25	34	8	SUS	43°42’07” N, 4°00’33”E	50	111	canopy	2082	H4	control	control	0	0	0	0	0	0	0	0	0	-	-	-	0	0	-	-	AE	wPip2	0
113n1	2006-08-25	34	8	TC	43°36’28” N, 4°13’49”E	0	113	ground	2082	H7	control	control	0	0	0	0	0	0	0	0	0	-	-	-	0	0	-	-	E	wPip3	0
126n33	2006-05-21	34	5	TC	43°36’28” N, 4°13’49”E	0	126	canopy	5081	A5	control	control	0	0	0	0	0	0	0	0	0	-	-	-	0	0	-	-	S	wPip3	0
126n35	2006-05-21	34	5	TC	43°36’28” N, 4°13’49”E	0	126	canopy	5081	C5	control	control	0	0	0	0	0	0	0	0	0	-	-	-	0	0	-	-	S	wPip3	0
128n10	2006-10-04	37	10	MEJ	43°34’13”N, 4°30’02”E	3	128	canopy	5081	H7	control	control	0	0	0	0	0	0	0	0	0	-	-	-	0	0	-	-	E	wPip3	0
128n11	2006-10-04	37	10	MEJ	43°34’13”N, 4°30’02”E	3	128	canopy	5081	A8	control	control	0	0	0	0	0	0	0	0	0	-	-	-	0	0	-	-	E	wPip3	0
130n1	2006-10-05	38	10	SUS	43°42’07” N, 4°00’33”E	50	130	canopy	5081	E10	control	control	0	0	0	0	0	0	0	0	0	-	-	-	0	0	-	-	AE	wPip3	0
131n2	2006-10-05	38	10	TC	43°36’28” N, 4°13’49”E	0	131	ground	5081	F8	control	control	0	0	0	0	0	0	0	0	0	-	-	-	0	0	-	-	E	wPip3	0
131n8	2006-10-05	38	10	TC	43°36’28” N, 4°13’49”E	0	131	ground	5081	D9	control	control	0	0	0	0	0	0	0	0	0	-	-	-	0	0	-	-	E	wPip3	0
132n15	2006-10-06	40	10	TC	43°36’28” N, 4°13’49”E	0	132	canopy	9083	G2	control	control	0	0	0	0	0	0	0	0	0	-	-	-	0	0	-	-	E	wPip2	0
132n8	2006-10-06	40	10	TC	43°36’28” N, 4°13’49”E	0	132	canopy	9083	H1	control	control	0	0	0	0	0	0	0	0	0	-	-	-	0	0	-	-	E	wPip2	0
5n8	2006-03-23	12	3	TC	43°36’28” N, 4°13’49”E	0	5	ground	9082	H3	control	control	0	0	0	0	-	-	-	-	-	-	-	-	0	0.0027	-	-	-	-	-
55n5	2006-06-15	24	6	TC	43°36’28” N, 4°13’49”E	0	55	canopy	4082	H2	control	control	0	0	0	0	-	-	-	-	-	-	-	-	0	0.0027	-	-	-	-	-
57n1	2006-06-16	24	6	TC	43°36’28” N, 4°13’49”E	0	57	canopy	4082	A1	control	control	0	0	0	0	-	-	-	-	-	-	-	-	0	0.0027	-	-	-	-	-
79n29	2006-07-27	30	7	TC	43°36’28” N, 4°13’49”E	0	79	canopy	8072	C12	control	control	0	0	0	0	-	-	-	-	-	-	-	-	0	0.0027	-	-	-	-	-
84n7	2006-08-09	32	8	MEJ	43°34’13”N, 4°30’02”E	3	84	ground	8072	E12	control	control	0	0	0	0	-	-	-	-	-	-	-	-	0	0.0027	-	-	-	-	-
86n3	2006-08-10	32	8	SUS	43°42’07” N, 4°00’33”E	50	86	canopy	8072	G12	control	control	0	0	0	0	-	-	-	-	-	-	-	-	0	0.0027	-	-	-	-	-
16n1	2006-04-06	14	4	SUS	43°42’07” N, 4°00’33”E	50	16	canopy	9081	H11	control	control	0	0	0	-	-	-	-	-	-	-	-	-	0	0.0075	-	-	-	-	-
29n25	2006-05-04	18	5	TC	43°36’28” N, 4°13’49”E	0	29	canopy	9081	H10	control	control	0	0	0	-	-	-	-	-	-	-	-	-	0	0.0075	-	-	-	-	-
31n16	2006-05-05	18	5	TC	43°36’28” N, 4°13’49”E	0	31	canopy	9082	H11	control	control	0	0	0	-	-	-	-	-	-	-	-	-	0	0.0075	-	-	-	-	-
31n8	2006-05-05	18	5	TC	43°36’28” N, 4°13’49”E	0	31	canopy	9082	H10	control	control	0	0	0	-	-	-	-	-	-	-	-	-	0	0.0075	-	-	-	-	-
41n11	2006-05-19	20	5	TC	43°36’28” N, 4°13’49”E	0	41	ground	9083	H10	control	control	0	0	0	-	-	-	-	-	-	-	-	-	0	0.0075	-	-	-	-	-
41n19	2006-05-19	20	5	TC	43°36’28” N, 4°13’49”E	0	41	ground	9083	H11	control	control	0	0	0	-	-	-	-	-	-	-	-	-	0	0.0075	-	-	-	-	-
46n8	2006-06-02	22	6	MEJ	43°34’13”N, 4°30’02”E	3	46	ground	9084	H11	control	control	0	0	0	-	-	-	-	-	-	-	-	-	0	0.0075	-	-	-	-	-
48n1	2006-06-12	23	6	MDV	43°30’20”N, 4°47’29” E	0	48	ground	4082	H11	control	control	0	0	0	-	-	-	-	-	-	-	-	-	0	0.0075	-	-	-	-	-
51n4	2006-06-13	23	6	MEJ	43°34’13”N, 4°30’02”E	3	51	ground	4082	H10	control	control	0	0	0	-	-	-	-	-	-	-	-	-	0	0.0075	-	-	-	-	-
60n1	2006-06-28	25	6	MEJ	43°34’13”N, 4°30’02”E	3	60	canopy	4081	H11	control	control	0	0	0	-	-	-	-	-	-	-	-	-	0	0.0075	-	-	-	-	-
61n12	2006-06-28	25	6	MEJ	43°34’13”N, 4°30’02”E	3	61	canopy	4081	H9	control	control	0	0	0	-	-	-	-	-	-	-	-	-	0	0.0075	-	-	-	-	-
76n2	2006-07-26	29	7	MEJ	43°34’13”N, 4°30’02”E	3	76	canopy	8071	H10	control	control	0	0	0	-	-	-	-	-	-	-	-	-	0	0.0075	-	-	-	-	-
78n1	2006-07-27	30	7	SUS	43°42’07” N, 4°00’33”E	50	78	canopy	8072	H10	control	control	0	0	0	-	-	-	-	-	-	-	-	-	0	0.0075	-	-	-	-	-
113n5	2006-08-25	34	8	TC	43°36’28” N, 4°13’49”E	0	113	ground	2082	H11	control	control	0	0	0	-	-	-	-	-	-	-	-	-	0	0.0075	-	-	-	-	-
116n1	2006-09-05	36	9	MEJ	43°34’13”N, 4°30’02”E	3	116	canopy	Tube	15	control	control	0	0	0	-	-	-	-	-	-	-	-	-	0	0.0075	-	-	-	-	-
116n2	2006-09-05	36	9	MEJ	43°34’13”N, 4°30’02”E	3	116	canopy	Tube	16	control	control	0	0	0	-	-	-	-	-	-	-	-	-	0	0.0075	-	-	-	-	-
133n8	2006-10-10	38	10	TC	43°36’28” N, 4°13’49”E	0	133	ground	5081	H11	control	control	0	0	0	-	-	-	-	-	-	-	-	-	0	0.0075	-	-	-	-	-
134n3	2006-10-17	38	10	MDV	43°30’20”N, 4°47’29” E	0	134	canopy	5081	H10	control	control	0	0	0	-	-	-	-	-	-	-	-	-	0	0.0075	-	-	-	-	-
135n3	2006-10-17	42	10	MEJ	43°34’13”N, 4°30’02”E	3	135	canopy	9084	H10	control	control	0	0	0	-	-	-	-	-	-	-	-	-	0	0.0075	-	-	-	-	-
138n1	2006-10-20	42	10	SUS	43°42’07” N, 4°00’33”E	50	138	ground	Tube	1	control	control	0	0	0	-	-	-	-	-	-	-	-	-	0	0.0075	-	-	-	-	-
139n1	2006-10-31	44	10	MEJ	43°34’13”N, 4°30’02”E	3	139	canopy	Tube	2	control	control	0	0	0	-	-	-	-	-	-	-	-	-	0	0.0075	-	-	-	-	-
140n1	2006-11-14	46	11	MEJ	43°34’13”N, 4°30’02”E	3	140	canopy	Tube	3	control	control	0	0	0	-	-	-	-	-	-	-	-	-	0	0.0075	-	-	-	-	-
141n1	2006-08-28	35	8	MDV	43°30’20”N, 4°47’29” E	0	141	ground	Tube	4	control	control	0	0	0	-	-	-	-	-	-	-	-	-	0	0.0075	-	-	-	-	-
141n2	2006-08-28	35	8	MDV	43°30’20”N, 4°47’29” E	0	141	ground	Tube	5	control	control	0	0	0	-	-	-	-	-	-	-	-	-	0	0.0075	-	-	-	-	-
141n4	2006-08-28	35	8	MDV	43°30’20”N, 4°47’29” E	0	141	ground	Tube	7	control	control	0	0	0	-	-	-	-	-	-	-	-	-	0	0.0075	-	-	-	-	-
141n5	2006-08-28	35	8	MDV	43°30’20”N, 4°47’29” E	0	141	ground	Tube	8	control	control	0	0	0	-	-	-	-	-	-	-	-	-	0	0.0075	-	-	-	-	-
141n6	2006-08-28	35	8	MDV	43°30’20”N, 4°47’29” E	0	141	ground	Tube	9	control	control	0	0	0	-	-	-	-	-	-	-	-	-	0	0.0075	-	-	-	-	-
141n7	2006-08-28	35	8	MDV	43°30’20”N, 4°47’29” E	0	141	ground	Tube	10	control	control	0	0	0	-	-	-	-	-	-	-	-	-	0	0.0075	-	-	-	-	-
141n8	2006-08-28	35	8	MDV	43°30’20”N, 4°47’29” E	0	141	ground	Tube	11	control	control	0	0	0	-	-	-	-	-	-	-	-	-	0	0.0075	-	-	-	-	-
141n9	2006-08-28	35	8	MDV	43°30’20”N, 4°47’29” E	0	141	ground	Tube	17	control	control	0	0	0	-	-	-	-	-	-	-	-	-	0	0.0075	-	-	-	-	-
142n1	2006-05-03	18	5	MEJ	43°34’13”N, 4°30’02”E	3	142	canopy	Tube	12	control	control	0	0	0	-	-	-	-	-	-	-	-	-	0	0.0075	-	-	-	-	-
142n2	2006-05-03	18	5	MEJ	43°34’13”N, 4°30’02”E	3	142	canopy	Tube	13	control	control	0	0	0	-	-	-	-	-	-	-	-	-	0	0.0075	-	-	-	-	-
142n3	2006-05-03	18	5	MEJ	43°34’13”N, 4°30’02”E	3	142	canopy	Tube	14	control	control	0	0	0	-	-	-	-	-	-	-	-	-	0	0.0075	-	-	-	-	-
1n1	2006-02-23	12	2	MEJ	43°34’13”N, 4°30’02”E	3	1	ground	9082	A1	-	-	0	-	-	-	-	-	-	-	-	-	-	-	0	0.0549	-	-	-	-	-
1n2	2006-02-23	12	2	MEJ	43°34’13”N, 4°30’02”E	3	1	ground	9082	B1	-	-	0	-	-	-	-	-	-	-	-	-	-	-	0	0.0549	-	-	-	-	-
1n3	2006-02-23	12	2	MEJ	43°34’13”N, 4°30’02”E	3	1	ground	9082	C1	-	-	0	-	-	-	-	-	-	-	-	-	-	-	0	0.0549	-	-	-	-	-
1n4	2006-02-23	12	2	MEJ	43°34’13”N, 4°30’02”E	3	1	ground	9082	D1	-	-	0	-	-	-	-	-	-	-	-	-	-	-	0	0.0549	-	-	-	-	-
2n1	2006-03-08	10	3	MDV	43°30’20”N, 4°47’29” E	0	2	canopy	9082	E1	-	-	0	-	-	-	-	-	-	-	-	-	-	-	0	0.0549	-	-	-	-	-
2n2	2006-03-08	10	3	MDV	43°30’20”N, 4°47’29” E	0	2	canopy	9082	F1	-	-	0	-	-	-	-	-	-	-	-	-	-	-	0	0.0549	-	-	-	-	-
3n1	2006-03-11	10	3	SUS	43°42’07” N, 4°00’33”E	50	3	canopy	9082	G1	-	-	0	-	-	-	-	-	-	-	-	-	-	-	0	0.0549	-	-	-	-	-
3n2	2006-03-11	10	3	SUS	43°42’07” N, 4°00’33”E	50	3	canopy	9082	H1	-	-	0	-	-	-	-	-	-	-	-	-	-	-	0	0.0549	-	-	-	-	-
3n3	2006-03-11	10	3	SUS	43°42’07” N, 4°00’33”E	50	3	canopy	9082	A2	-	-	0	-	-	-	-	-	-	-	-	-	-	-	0	0.0549	-	-	-	-	-
3n4	2006-03-11	10	3	SUS	43°42’07” N, 4°00’33”E	50	3	canopy	9082	B2	-	-	0	-	-	-	-	-	-	-	-	-	-	-	0	0.0549	-	-	-	-	-
4n1	2006-03-23	12	3	SUS	43°42’07” N, 4°00’33”E	50	4	ground	9082	C2	-	-	0	-	-	-	-	-	-	-	-	-	-	-	0	0.0549	-	-	-	-	-
4n2	2006-03-23	12	3	SUS	43°42’07” N, 4°00’33”E	50	4	ground	9082	D2	-	-	0	-	-	-	-	-	-	-	-	-	-	-	0	0.0549	-	-	-	-	-
4n3	2006-03-23	12	3	SUS	43°42’07” N, 4°00’33”E	50	4	ground	9082	E2	-	-	0	-	-	-	-	-	-	-	-	-	-	-	0	0.0549	-	-	-	-	-
4n4	2006-03-23	12	3	SUS	43°42’07” N, 4°00’33”E	50	4	ground	9082	F2	-	-	0	-	-	-	-	-	-	-	-	-	-	-	0	0.0549	-	-	-	-	-
4n5	2006-03-23	12	3	SUS	43°42’07” N, 4°00’33”E	50	4	ground	9082	G2	-	-	0	-	-	-	-	-	-	-	-	-	-	-	0	0.0549	-	-	-	-	-
4n6	2006-03-23	12	3	SUS	43°42’07” N, 4°00’33”E	50	4	ground	9082	H2	-	-	0	-	-	-	-	-	-	-	-	-	-	-	0	0.0549	-	-	-	-	-
5n1	2006-03-23	12	3	TC	43°36’28” N, 4°13’49”E	0	5	ground	9082	A3	-	-	0	-	-	-	-	-	-	-	-	-	-	-	0	0.0549	-	-	-	-	-
5n2	2006-03-23	12	3	TC	43°36’28” N, 4°13’49”E	0	5	ground	9082	B3	-	-	0	-	-	-	-	-	-	-	-	-	-	-	0	0.0549	-	-	-	-	-
5n3	2006-03-23	12	3	TC	43°36’28” N, 4°13’49”E	0	5	ground	9082	C3	-	-	0	-	-	-	-	-	-	-	-	-	-	-	0	0.0549	-	-	-	-	-
5n4	2006-03-23	12	3	TC	43°36’28” N, 4°13’49”E	0	5	ground	9082	D3	-	-	0	-	-	-	-	-	-	-	-	-	-	-	0	0.0549	-	-	-	-	-
5n5	2006-03-23	12	3	TC	43°36’28” N, 4°13’49”E	0	5	ground	9082	E3	-	-	0	-	-	-	-	-	-	-	-	-	-	-	0	0.0549	-	-	-	-	-
5n6	2006-03-23	12	3	TC	43°36’28” N, 4°13’49”E	0	5	ground	9082	F3	-	-	0	-	-	-	-	-	-	-	-	-	-	-	0	0.0549	-	-	-	-	-
5n7	2006-03-23	12	3	TC	43°36’28” N, 4°13’49”E	0	5	ground	9082	G3	-	-	0	-	-	-	-	-	-	-	-	-	-	-	0	0.0549	-	-	-	-	-
5n9	2006-03-23	12	3	TC	43°36’28” N, 4°13’49”E	0	5	ground	9082	A4	-	-	0	-	-	-	-	-	-	-	-	-	-	-	0	0.0549	-	-	-	-	-
6n1	2006-03-24	12	3	SUS	43°42’07” N, 4°00’33”E	50	6	ground	9082	B4	-	-	0	-	-	-	-	-	-	-	-	-	-	-	0	0.0549	-	-	-	-	-
7n1	2006-03-24	12	3	TC	43°36’28” N, 4°13’49”E	0	7	ground	9082	C4	-	-	0	-	-	-	-	-	-	-	-	-	-	-	0	0.0549	-	-	-	-	-
8n1	2006-04-04	14	4	MDV	43°30’20”N, 4°47’29” E	0	8	canopy	9082	D4	-	-	0	-	-	-	-	-	-	-	-	-	-	-	0	0.0549	-	-	-	-	-
9n1	2006-04-04	14	4	MDV	43°30’20”N, 4°47’29” E	0	9	ground	9082	E4	-	-	0	-	-	-	-	-	-	-	-	-	-	-	0	0.0549	-	-	-	-	-
9n2	2006-04-04	14	4	MDV	43°30’20”N, 4°47’29” E	0	9	ground	9082	F4	-	-	0	-	-	-	-	-	-	-	-	-	-	-	0	0.0549	-	-	-	-	-
10n1	2006-04-05	14	4	MDV	43°30’20”N, 4°47’29” E	0	10	canopy	9082	G4	-	-	0	-	-	-	-	-	-	-	-	-	-	-	0	0.0549	-	-	-	-	-
10n2	2006-04-05	14	4	MDV	43°30’20”N, 4°47’29” E	0	10	canopy	9082	H4	-	-	0	-	-	-	-	-	-	-	-	-	-	-	0	0.0549	-	-	-	-	-
10n3	2006-04-05	14	4	MDV	43°30’20”N, 4°47’29” E	0	10	canopy	9082	A5	-	-	0	-	-	-	-	-	-	-	-	-	-	-	0	0.0549	-	-	-	-	-
11n1	2006-04-05	14	4	MDV	43°30’20”N, 4°47’29” E	0	11	ground	9082	B5	-	-	0	-	-	-	-	-	-	-	-	-	-	-	0	0.0549	-	-	-	-	-
11n3	2006-04-05	14	4	MDV	43°30’20”N, 4°47’29” E	0	11	ground	9082	D5	-	-	0	-	-	-	-	-	-	-	-	-	-	-	0	0.0549	-	-	-	-	-
11n4	2006-04-05	14	4	MDV	43°30’20”N, 4°47’29” E	0	11	ground	9082	E5	-	-	0	-	-	-	-	-	-	-	-	-	-	-	0	0.0549	-	-	-	-	-
11n5	2006-04-05	14	4	MDV	43°30’20”N, 4°47’29” E	0	11	ground	9082	F5	-	-	0	-	-	-	-	-	-	-	-	-	-	-	0	0.0549	-	-	-	-	-
11n7	2006-04-05	14	4	MDV	43°30’20”N, 4°47’29” E	0	11	ground	9082	H5	-	-	0	-	-	-	-	-	-	-	-	-	-	-	0	0.0549	-	-	-	-	-
11n8	2006-04-05	14	4	MDV	43°30’20”N, 4°47’29” E	0	11	ground	9082	A6	-	-	0	-	-	-	-	-	-	-	-	-	-	-	0	0.0549	-	-	-	-	-
12n1	2006-04-05	14	4	MEJ	43°34’13”N, 4°30’02”E	3	12	ground	9082	B6	-	-	0	-	-	-	-	-	-	-	-	-	-	-	0	0.0549	-	-	-	-	-
12n2	2006-04-05	14	4	MEJ	43°34’13”N, 4°30’02”E	3	12	ground	9082	C6	-	-	0	-	-	-	-	-	-	-	-	-	-	-	0	0.0549	-	-	-	-	-
12n3	2006-04-05	14	4	MEJ	43°34’13”N, 4°30’02”E	3	12	ground	9082	D6	-	-	0	-	-	-	-	-	-	-	-	-	-	-	0	0.0549	-	-	-	-	-
12n4	2006-04-05	14	4	MEJ	43°34’13”N, 4°30’02”E	3	12	ground	9082	E6	-	-	0	-	-	-	-	-	-	-	-	-	-	-	0	0.0549	-	-	-	-	-
12n5	2006-04-05	14	4	MEJ	43°34’13”N, 4°30’02”E	3	12	ground	9082	F6	-	-	0	-	-	-	-	-	-	-	-	-	-	-	0	0.0549	-	-	-	-	-
12n6	2006-04-05	14	4	MEJ	43°34’13”N, 4°30’02”E	3	12	ground	9082	G6	-	-	0	-	-	-	-	-	-	-	-	-	-	-	0	0.0549	-	-	-	-	-
13n1	2006-04-05	14	4	MEJ	43°34’13”N, 4°30’02”E	3	13	canopy	9082	H6	-	-	0	-	-	-	-	-	-	-	-	-	-	-	0	0.0549	-	-	-	-	-
14n1	2006-05-05	14	5	TC	43°36’28” N, 4°13’49”E	0	14	ground	9082	A7	-	-	0	-	-	-	-	-	-	-	-	-	-	-	0	0.0549	-	-	-	-	-
14n2	2006-05-05	14	5	TC	43°36’28” N, 4°13’49”E	0	14	ground	9082	B7	-	-	0	-	-	-	-	-	-	-	-	-	-	-	0	0.0549	-	-	-	-	-
14n3	2006-05-05	14	5	TC	43°36’28” N, 4°13’49”E	0	14	ground	9082	C7	-	-	0	-	-	-	-	-	-	-	-	-	-	-	0	0.0549	-	-	-	-	-
14n4	2006-05-05	14	5	TC	43°36’28” N, 4°13’49”E	0	14	ground	9082	D7	-	-	0	-	-	-	-	-	-	-	-	-	-	-	0	0.0549	-	-	-	-	-
15n1	2006-04-06	14	4	SUS	43°42’07” N, 4°00’33”E	50	15	ground	9082	E7	-	-	0	-	-	-	-	-	-	-	-	-	-	-	0	0.0549	-	-	-	-	-
15n2	2006-04-06	14	4	SUS	43°42’07” N, 4°00’33”E	50	15	ground	9082	F7	-	-	0	-	-	-	-	-	-	-	-	-	-	-	0	0.0549	-	-	-	-	-
15n3	2006-04-06	14	4	SUS	43°42’07” N, 4°00’33”E	50	15	ground	9082	G7	-	-	0	-	-	-	-	-	-	-	-	-	-	-	0	0.0549	-	-	-	-	-
15n4	2006-04-06	14	4	SUS	43°42’07” N, 4°00’33”E	50	15	ground	9082	H7	-	-	0	-	-	-	-	-	-	-	-	-	-	-	0	0.0549	-	-	-	-	-
16n2	2006-04-06	14	4	SUS	43°42’07” N, 4°00’33”E	50	16	canopy	9081	A12	-	-	0	-	-	-	-	-	-	-	-	-	-	-	0	0.0549	-	-	-	-	-
16n3	2006-04-06	14	4	SUS	43°42’07” N, 4°00’33”E	50	16	canopy	9081	B12	-	-	0	-	-	-	-	-	-	-	-	-	-	-	0	0.0549	-	-	-	-	-
16n4	2006-04-06	14	4	SUS	43°42’07” N, 4°00’33”E	50	16	canopy	9081	C12	-	-	0	-	-	-	-	-	-	-	-	-	-	-	0	0.0549	-	-	-	-	-
16n5	2006-04-06	14	4	SUS	43°42’07” N, 4°00’33”E	50	16	canopy	9081	D12	-	-	0	-	-	-	-	-	-	-	-	-	-	-	0	0.0549	-	-	-	-	-
16n6	2006-04-06	14	4	SUS	43°42’07” N, 4°00’33”E	50	16	canopy	9081	E12	-	-	0	-	-	-	-	-	-	-	-	-	-	-	0	0.0549	-	-	-	-	-
16n7	2006-04-06	14	4	SUS	43°42’07” N, 4°00’33”E	50	16	canopy	9081	F12	-	-	0	-	-	-	-	-	-	-	-	-	-	-	0	0.0549	-	-	-	-	-
17n1	2006-04-07	14	4	SUS	43°42’07” N, 4°00’33”E	50	17	ground	9081	G12	-	-	0	-	-	-	-	-	-	-	-	-	-	-	0	0.0549	-	-	-	-	-
18n1	2006-04-19	16	4	MEJ	43°34’13”N, 4°30’02”E	3	18	ground	9082	A8	-	-	0	-	-	-	-	-	-	-	-	-	-	-	0	0.0549	-	-	-	-	-
18n2	2006-04-19	16	4	MEJ	43°34’13”N, 4°30’02”E	3	18	ground	9082	B8	-	-	0	-	-	-	-	-	-	-	-	-	-	-	0	0.0549	-	-	-	-	-
18n3	2006-04-19	16	4	MEJ	43°34’13”N, 4°30’02”E	3	18	ground	9082	C8	-	-	0	-	-	-	-	-	-	-	-	-	-	-	0	0.0549	-	-	-	-	-
18n4	2006-04-19	16	4	MEJ	43°34’13”N, 4°30’02”E	3	18	ground	9082	D8	-	-	0	-	-	-	-	-	-	-	-	-	-	-	0	0.0549	-	-	-	-	-
19n2	2006-04-21	16	4	TC	43°36’28” N, 4°13’49”E	0	19	canopy	9081	D11	-	-	0	-	-	-	-	-	-	-	-	-	-	-	0	0.0549	-	-	-	-	-
19n4	2006-04-21	16	4	TC	43°36’28” N, 4°13’49”E	0	19	canopy	9081	F11	-	-	0	-	-	-	-	-	-	-	-	-	-	-	0	0.0549	-	-	-	-	-
19n5	2006-04-21	16	4	TC	43°36’28” N, 4°13’49”E	0	19	canopy	9081	G11	-	-	0	-	-	-	-	-	-	-	-	-	-	-	0	0.0549	-	-	-	-	-
20n1	2006-04-22	16	4	TC	43°36’28” N, 4°13’49”E	0	20	ground	9081	A1	-	-	0	-	-	-	-	-	-	-	-	-	-	-	0	0.0549	-	-	-	-	-
20n10	2006-04-22	16	4	TC	43°36’28” N, 4°13’49”E	0	20	ground	9081	B2	-	-	0	-	-	-	-	-	-	-	-	-	-	-	0	0.0549	-	-	-	-	-
20n2	2006-04-22	16	4	TC	43°36’28” N, 4°13’49”E	0	20	ground	9081	B1	-	-	0	-	-	-	-	-	-	-	-	-	-	-	0	0.0549	-	-	-	-	-
20n3	2006-04-22	16	4	TC	43°36’28” N, 4°13’49”E	0	20	ground	9081	C1	-	-	0	-	-	-	-	-	-	-	-	-	-	-	0	0.0549	-	-	-	-	-
20n4	2006-04-22	16	4	TC	43°36’28” N, 4°13’49”E	0	20	ground	9081	D1	-	-	0	-	-	-	-	-	-	-	-	-	-	-	0	0.0549	-	-	-	-	-
20n5	2006-04-22	16	4	TC	43°36’28” N, 4°13’49”E	0	20	ground	9081	E1	-	-	0	-	-	-	-	-	-	-	-	-	-	-	0	0.0549	-	-	-	-	-
20n6	2006-04-22	16	4	TC	43°36’28” N, 4°13’49”E	0	20	ground	9081	F1	-	-	0	-	-	-	-	-	-	-	-	-	-	-	0	0.0549	-	-	-	-	-
20n7	2006-04-22	16	4	TC	43°36’28” N, 4°13’49”E	0	20	ground	9081	G1	-	-	0	-	-	-	-	-	-	-	-	-	-	-	0	0.0549	-	-	-	-	-
20n8	2006-04-22	16	4	TC	43°36’28” N, 4°13’49”E	0	20	ground	9081	H1	-	-	0	-	-	-	-	-	-	-	-	-	-	-	0	0.0549	-	-	-	-	-
20n9	2006-04-22	16	4	TC	43°36’28” N, 4°13’49”E	0	20	ground	9081	A2	-	-	0	-	-	-	-	-	-	-	-	-	-	-	0	0.0549	-	-	-	-	-
21n1	2006-05-31	17	5	TC	43°36’28” N, 4°13’49”E	0	21	ground	9081	C2	-	-	0	-	-	-	-	-	-	-	-	-	-	-	0	0.0549	-	-	-	-	-
21n11	2006-05-31	17	5	TC	43°36’28” N, 4°13’49”E	0	21	ground	9081	E3	-	-	0	-	-	-	-	-	-	-	-	-	-	-	0	0.0549	-	-	-	-	-
21n12	2006-05-31	17	5	TC	43°36’28” N, 4°13’49”E	0	21	ground	9081	F3	-	-	0	-	-	-	-	-	-	-	-	-	-	-	0	0.0549	-	-	-	-	-
21n14	2006-05-31	17	5	TC	43°36’28” N, 4°13’49”E	0	21	ground	9081	H3	-	-	0	-	-	-	-	-	-	-	-	-	-	-	0	0.0549	-	-	-	-	-
21n15	2006-05-31	17	5	TC	43°36’28” N, 4°13’49”E	0	21	ground	9081	A4	-	-	0	-	-	-	-	-	-	-	-	-	-	-	0	0.0549	-	-	-	-	-
21n17	2006-05-31	17	5	TC	43°36’28” N, 4°13’49”E	0	21	ground	9081	C4	-	-	0	-	-	-	-	-	-	-	-	-	-	-	0	0.0549	-	-	-	-	-
21n18	2006-05-31	17	5	TC	43°36’28” N, 4°13’49”E	0	21	ground	9081	D4	-	-	0	-	-	-	-	-	-	-	-	-	-	-	0	0.0549	-	-	-	-	-
21n2	2006-05-31	17	5	TC	43°36’28” N, 4°13’49”E	0	21	ground	9081	D2	-	-	0	-	-	-	-	-	-	-	-	-	-	-	0	0.0549	-	-	-	-	-
21n20	2006-05-31	17	5	TC	43°36’28” N, 4°13’49”E	0	21	ground	9081	F4	-	-	0	-	-	-	-	-	-	-	-	-	-	-	0	0.0549	-	-	-	-	-
21n21	2006-05-31	17	5	TC	43°36’28” N, 4°13’49”E	0	21	ground	9081	G4	-	-	0	-	-	-	-	-	-	-	-	-	-	-	0	0.0549	-	-	-	-	-
21n22	2006-05-31	17	5	TC	43°36’28” N, 4°13’49”E	0	21	ground	9081	H4	-	-	0	-	-	-	-	-	-	-	-	-	-	-	0	0.0549	-	-	-	-	-
21n24	2006-05-31	17	5	TC	43°36’28” N, 4°13’49”E	0	21	ground	9081	B5	-	-	0	-	-	-	-	-	-	-	-	-	-	-	0	0.0549	-	-	-	-	-
21n25	2006-05-31	17	5	TC	43°36’28” N, 4°13’49”E	0	21	ground	9081	C5	-	-	0	-	-	-	-	-	-	-	-	-	-	-	0	0.0549	-	-	-	-	-
21n26	2006-05-31	17	5	TC	43°36’28” N, 4°13’49”E	0	21	ground	9081	D5	-	-	0	-	-	-	-	-	-	-	-	-	-	-	0	0.0549	-	-	-	-	-
21n4	2006-05-31	17	5	TC	43°36’28” N, 4°13’49”E	0	21	ground	9081	F2	-	-	0	-	-	-	-	-	-	-	-	-	-	-	0	0.0549	-	-	-	-	-
21n5	2006-05-31	17	5	TC	43°36’28” N, 4°13’49”E	0	21	ground	9081	G2	-	-	0	-	-	-	-	-	-	-	-	-	-	-	0	0.0549	-	-	-	-	-
21n7	2006-05-31	17	5	TC	43°36’28” N, 4°13’49”E	0	21	ground	9081	A3	-	-	0	-	-	-	-	-	-	-	-	-	-	-	0	0.0549	-	-	-	-	-
21n9	2006-05-31	17	5	TC	43°36’28” N, 4°13’49”E	0	21	ground	9081	C3	-	-	0	-	-	-	-	-	-	-	-	-	-	-	0	0.0549	-	-	-	-	-
22n1	2006-05-31	17	5	TC	43°36’28” N, 4°13’49”E	0	22	canopy	9082	C12	-	-	0	-	-	-	-	-	-	-	-	-	-	-	0	0.0549	-	-	-	-	-
23n1	2006-05-03	18	5	MDV	43°30’20”N, 4°47’29” E	0	23	canopy	9082	D12	-	-	0	-	-	-	-	-	-	-	-	-	-	-	0	0.0549	-	-	-	-	-
24n1	2006-05-03	18	5	MDV	43°30’20”N, 4°47’29” E	0	24	canopy	9082	E12	-	-	0	-	-	-	-	-	-	-	-	-	-	-	0	0.0549	-	-	-	-	-
25n1	2006-05-03	18	5	MDV	43°30’20”N, 4°47’29” E	0	25	ground	9082	E8	-	-	0	-	-	-	-	-	-	-	-	-	-	-	0	0.0549	-	-	-	-	-
25n2	2006-05-03	18	5	MDV	43°30’20”N, 4°47’29” E	0	25	ground	9082	F8	-	-	0	-	-	-	-	-	-	-	-	-	-	-	0	0.0549	-	-	-	-	-
25n3	2006-05-03	18	5	MDV	43°30’20”N, 4°47’29” E	0	25	ground	9082	G8	-	-	0	-	-	-	-	-	-	-	-	-	-	-	0	0.0549	-	-	-	-	-
25n4	2006-05-03	18	5	MDV	43°30’20”N, 4°47’29” E	0	25	ground	9082	H8	-	-	0	-	-	-	-	-	-	-	-	-	-	-	0	0.0549	-	-	-	-	-
26n1	2006-05-03	18	5	MEJ	43°34’13”N, 4°30’02”E	3	26	ground	9081	E5	-	-	0	-	-	-	-	-	-	-	-	-	-	-	0	0.0549	-	-	-	-	-
26n10	2006-05-03	18	5	MEJ	43°34’13”N, 4°30’02”E	3	26	ground	9081	F6	-	-	0	-	-	-	-	-	-	-	-	-	-	-	0	0.0549	-	-	-	-	-
26n11	2006-05-03	18	5	MEJ	43°34’13”N, 4°30’02”E	3	26	ground	9081	G6	-	-	0	-	-	-	-	-	-	-	-	-	-	-	0	0.0549	-	-	-	-	-
26n12	2006-05-03	18	5	MEJ	43°34’13”N, 4°30’02”E	3	26	ground	9081	H6	-	-	0	-	-	-	-	-	-	-	-	-	-	-	0	0.0549	-	-	-	-	-
26n13	2006-05-03	18	5	MEJ	43°34’13”N, 4°30’02”E	3	26	ground	9081	A7	-	-	0	-	-	-	-	-	-	-	-	-	-	-	0	0.0549	-	-	-	-	-
26n14	2006-05-03	18	5	MEJ	43°34’13”N, 4°30’02”E	3	26	ground	9081	B7	-	-	0	-	-	-	-	-	-	-	-	-	-	-	0	0.0549	-	-	-	-	-
26n15	2006-05-03	18	5	MEJ	43°34’13”N, 4°30’02”E	3	26	ground	9081	C7	-	-	0	-	-	-	-	-	-	-	-	-	-	-	0	0.0549	-	-	-	-	-
26n16	2006-05-03	18	5	MEJ	43°34’13”N, 4°30’02”E	3	26	ground	9081	D7	-	-	0	-	-	-	-	-	-	-	-	-	-	-	0	0.0549	-	-	-	-	-
26n17	2006-05-03	18	5	MEJ	43°34’13”N, 4°30’02”E	3	26	ground	9081	E7	-	-	0	-	-	-	-	-	-	-	-	-	-	-	0	0.0549	-	-	-	-	-
26n18	2006-05-03	18	5	MEJ	43°34’13”N, 4°30’02”E	3	26	ground	9081	F7	-	-	0	-	-	-	-	-	-	-	-	-	-	-	0	0.0549	-	-	-	-	-
26n19	2006-05-03	18	5	MEJ	43°34’13”N, 4°30’02”E	3	26	ground	9081	G7	-	-	0	-	-	-	-	-	-	-	-	-	-	-	0	0.0549	-	-	-	-	-
26n2	2006-05-03	18	5	MEJ	43°34’13”N, 4°30’02”E	3	26	ground	9081	F5	-	-	0	-	-	-	-	-	-	-	-	-	-	-	0	0.0549	-	-	-	-	-
26n3	2006-05-03	18	5	MEJ	43°34’13”N, 4°30’02”E	3	26	ground	9081	G5	-	-	0	-	-	-	-	-	-	-	-	-	-	-	0	0.0549	-	-	-	-	-
26n4	2006-05-03	18	5	MEJ	43°34’13”N, 4°30’02”E	3	26	ground	9081	H5	-	-	0	-	-	-	-	-	-	-	-	-	-	-	0	0.0549	-	-	-	-	-
26n5	2006-05-03	18	5	MEJ	43°34’13”N, 4°30’02”E	3	26	ground	9081	A6	-	-	0	-	-	-	-	-	-	-	-	-	-	-	0	0.0549	-	-	-	-	-
26n6	2006-05-03	18	5	MEJ	43°34’13”N, 4°30’02”E	3	26	ground	9081	B6	-	-	0	-	-	-	-	-	-	-	-	-	-	-	0	0.0549	-	-	-	-	-
26n7	2006-05-03	18	5	MEJ	43°34’13”N, 4°30’02”E	3	26	ground	9081	C6	-	-	0	-	-	-	-	-	-	-	-	-	-	-	0	0.0549	-	-	-	-	-
26n8	2006-05-03	18	5	MEJ	43°34’13”N, 4°30’02”E	3	26	ground	9081	D6	-	-	0	-	-	-	-	-	-	-	-	-	-	-	0	0.0549	-	-	-	-	-
26n9	2006-05-03	18	5	MEJ	43°34’13”N, 4°30’02”E	3	26	ground	9081	E6	-	-	0	-	-	-	-	-	-	-	-	-	-	-	0	0.0549	-	-	-	-	-
27n1	2006-05-04	18	5	MDV	43°30’20”N, 4°47’29” E	0	27	canopy	9082	A12	-	-	0	-	-	-	-	-	-	-	-	-	-	-	0	0.0549	-	-	-	-	-
27n2	2006-05-04	18	5	MDV	43°30’20”N, 4°47’29” E	0	27	canopy	9082	B12	-	-	0	-	-	-	-	-	-	-	-	-	-	-	0	0.0549	-	-	-	-	-
28n1	2006-05-04	18	5	TC	43°36’28” N, 4°13’49”E	0	28	ground	9082	A9	-	-	0	-	-	-	-	-	-	-	-	-	-	-	0	0.0549	-	-	-	-	-
28n2	2006-05-04	18	5	TC	43°36’28” N, 4°13’49”E	0	28	ground	9082	B9	-	-	0	-	-	-	-	-	-	-	-	-	-	-	0	0.0549	-	-	-	-	-
28n3	2006-05-04	18	5	TC	43°36’28” N, 4°13’49”E	0	28	ground	9082	C9	-	-	0	-	-	-	-	-	-	-	-	-	-	-	0	0.0549	-	-	-	-	-
28n4	2006-05-04	18	5	TC	43°36’28” N, 4°13’49”E	0	28	ground	9082	D9	-	-	0	-	-	-	-	-	-	-	-	-	-	-	0	0.0549	-	-	-	-	-
29n1	2006-05-03	18	5	TC	43°36’28” N, 4°13’49”E	0	29	canopy	9081	H7	-	-	0	-	-	-	-	-	-	-	-	-	-	-	0	0.0549	-	-	-	-	-
29n11	2006-05-04	18	5	TC	43°36’28” N, 4°13’49”E	0	29	canopy	9081	B9	-	-	0	-	-	-	-	-	-	-	-	-	-	-	0	0.0549	-	-	-	-	-
29n12	2006-05-04	18	5	TC	43°36’28” N, 4°13’49”E	0	29	canopy	9081	C9	-	-	0	-	-	-	-	-	-	-	-	-	-	-	0	0.0549	-	-	-	-	-
29n13	2006-05-04	18	5	TC	43°36’28” N, 4°13’49”E	0	29	canopy	9081	D9	-	-	0	-	-	-	-	-	-	-	-	-	-	-	0	0.0549	-	-	-	-	-
29n14	2006-05-04	18	5	TC	43°36’28” N, 4°13’49”E	0	29	canopy	9081	E9	-	-	0	-	-	-	-	-	-	-	-	-	-	-	0	0.0549	-	-	-	-	-
29n15	2006-05-04	18	5	TC	43°36’28” N, 4°13’49”E	0	29	canopy	9081	F9	-	-	0	-	-	-	-	-	-	-	-	-	-	-	0	0.0549	-	-	-	-	-
29n16	2006-05-04	18	5	TC	43°36’28” N, 4°13’49”E	0	29	canopy	9081	G9	-	-	0	-	-	-	-	-	-	-	-	-	-	-	0	0.0549	-	-	-	-	-
29n17	2006-05-04	18	5	TC	43°36’28” N, 4°13’49”E	0	29	canopy	9081	H9	-	-	0	-	-	-	-	-	-	-	-	-	-	-	0	0.0549	-	-	-	-	-
29n18	2006-05-04	18	5	TC	43°36’28” N, 4°13’49”E	0	29	canopy	9081	A10	-	-	0	-	-	-	-	-	-	-	-	-	-	-	0	0.0549	-	-	-	-	-
29n19	2006-05-04	18	5	TC	43°36’28” N, 4°13’49”E	0	29	canopy	9081	B10	-	-	0	-	-	-	-	-	-	-	-	-	-	-	0	0.0549	-	-	-	-	-
29n2	2006-05-04	18	5	TC	43°36’28” N, 4°13’49”E	0	29	canopy	9081	A8	-	-	0	-	-	-	-	-	-	-	-	-	-	-	0	0.0549	-	-	-	-	-
29n20	2006-05-04	18	5	TC	43°36’28” N, 4°13’49”E	0	29	canopy	9081	C10	-	-	0	-	-	-	-	-	-	-	-	-	-	-	0	0.0549	-	-	-	-	-
29n22	2006-05-04	18	5	TC	43°36’28” N, 4°13’49”E	0	29	canopy	9081	E10	-	-	0	-	-	-	-	-	-	-	-	-	-	-	0	0.0549	-	-	-	-	-
29n23	2006-05-04	18	5	TC	43°36’28” N, 4°13’49”E	0	29	canopy	9081	F10	-	-	0	-	-	-	-	-	-	-	-	-	-	-	0	0.0549	-	-	-	-	-
29n26	2006-05-04	18	5	TC	43°36’28” N, 4°13’49”E	0	29	canopy	9081	A11	-	-	0	-	-	-	-	-	-	-	-	-	-	-	0	0.0549	-	-	-	-	-
29n27	2006-05-04	18	5	TC	43°36’28” N, 4°13’49”E	0	29	canopy	9081	B11	-	-	0	-	-	-	-	-	-	-	-	-	-	-	0	0.0549	-	-	-	-	-
29n3	2006-05-04	18	5	TC	43°36’28” N, 4°13’49”E	0	29	canopy	9081	B8	-	-	0	-	-	-	-	-	-	-	-	-	-	-	0	0.0549	-	-	-	-	-
29n5	2006-05-04	18	5	TC	43°36’28” N, 4°13’49”E	0	29	canopy	9081	D8	-	-	0	-	-	-	-	-	-	-	-	-	-	-	0	0.0549	-	-	-	-	-
29n6	2006-05-04	18	5	TC	43°36’28” N, 4°13’49”E	0	29	canopy	9081	E8	-	-	0	-	-	-	-	-	-	-	-	-	-	-	0	0.0549	-	-	-	-	-
29n7	2006-05-04	18	5	TC	43°36’28” N, 4°13’49”E	0	29	canopy	9081	F8	-	-	0	-	-	-	-	-	-	-	-	-	-	-	0	0.0549	-	-	-	-	-
29n8	2006-05-04	18	5	TC	43°36’28” N, 4°13’49”E	0	29	canopy	9081	G8	-	-	0	-	-	-	-	-	-	-	-	-	-	-	0	0.0549	-	-	-	-	-
29n9	2006-05-04	18	5	TC	43°36’28” N, 4°13’49”E	0	29	canopy	9081	H8	-	-	0	-	-	-	-	-	-	-	-	-	-	-	0	0.0549	-	-	-	-	-
30n1	2006-05-05	18	5	SUS	43°42’07” N, 4°00’33”E	50	30	canopy	9082	E9	-	-	0	-	-	-	-	-	-	-	-	-	-	-	0	0.0549	-	-	-	-	-
30n2	2006-05-05	18	5	SUS	43°42’07” N, 4°00’33”E	50	30	canopy	9082	F9	-	-	0	-	-	-	-	-	-	-	-	-	-	-	0	0.0549	-	-	-	-	-
30n3	2006-05-05	18	5	SUS	43°42’07” N, 4°00’33”E	50	30	canopy	9082	G9	-	-	0	-	-	-	-	-	-	-	-	-	-	-	0	0.0549	-	-	-	-	-
30n4	2006-05-05	18	5	SUS	43°42’07” N, 4°00’33”E	50	30	canopy	9082	H9	-	-	0	-	-	-	-	-	-	-	-	-	-	-	0	0.0549	-	-	-	-	-
31n1	2006-05-05	18	5	TC	43°36’28” N, 4°13’49”E	0	31	canopy	9082	A10	-	-	0	-	-	-	-	-	-	-	-	-	-	-	0	0.0549	-	-	-	-	-
31n10	2006-05-05	18	5	TC	43°36’28” N, 4°13’49”E	0	31	canopy	9082	B11	-	-	0	-	-	-	-	-	-	-	-	-	-	-	0	0.0549	-	-	-	-	-
31n11	2006-05-05	18	5	TC	43°36’28” N, 4°13’49”E	0	31	canopy	9082	C11	-	-	0	-	-	-	-	-	-	-	-	-	-	-	0	0.0549	-	-	-	-	-
31n12	2006-05-05	18	5	TC	43°36’28” N, 4°13’49”E	0	31	canopy	9082	D11	-	-	0	-	-	-	-	-	-	-	-	-	-	-	0	0.0549	-	-	-	-	-
31n13	2006-05-05	18	5	TC	43°36’28” N, 4°13’49”E	0	31	canopy	9082	E11	-	-	0	-	-	-	-	-	-	-	-	-	-	-	0	0.0549	-	-	-	-	-
31n14	2006-05-05	18	5	TC	43°36’28” N, 4°13’49”E	0	31	canopy	9082	F11	-	-	0	-	-	-	-	-	-	-	-	-	-	-	0	0.0549	-	-	-	-	-
31n15	2006-05-05	18	5	TC	43°36’28” N, 4°13’49”E	0	31	canopy	9082	G11	-	-	0	-	-	-	-	-	-	-	-	-	-	-	0	0.0549	-	-	-	-	-
31n2	2006-05-05	18	5	TC	43°36’28” N, 4°13’49”E	0	31	canopy	9082	B10	-	-	0	-	-	-	-	-	-	-	-	-	-	-	0	0.0549	-	-	-	-	-
31n3	2006-05-05	18	5	TC	43°36’28” N, 4°13’49”E	0	31	canopy	9082	C10	-	-	0	-	-	-	-	-	-	-	-	-	-	-	0	0.0549	-	-	-	-	-
31n4	2006-05-05	18	5	TC	43°36’28” N, 4°13’49”E	0	31	canopy	9082	D10	-	-	0	-	-	-	-	-	-	-	-	-	-	-	0	0.0549	-	-	-	-	-
31n5	2006-05-05	18	5	TC	43°36’28” N, 4°13’49”E	0	31	canopy	9082	E10	-	-	0	-	-	-	-	-	-	-	-	-	-	-	0	0.0549	-	-	-	-	-
31n6	2006-05-05	18	5	TC	43°36’28” N, 4°13’49”E	0	31	canopy	9082	F10	-	-	0	-	-	-	-	-	-	-	-	-	-	-	0	0.0549	-	-	-	-	-
31n7	2006-05-05	18	5	TC	43°36’28” N, 4°13’49”E	0	31	canopy	9082	G10	-	-	0	-	-	-	-	-	-	-	-	-	-	-	0	0.0549	-	-	-	-	-
31n9	2006-05-05	18	5	TC	43°36’28” N, 4°13’49”E	0	31	canopy	9082	A11	-	-	0	-	-	-	-	-	-	-	-	-	-	-	0	0.0549	-	-	-	-	-
32n1	2006-05-10	19	5	SUS	43°42’07” N, 4°00’33”E	50	32	canopy	9082	F12	-	-	0	-	-	-	-	-	-	-	-	-	-	-	0	0.0549	-	-	-	-	-
32n2	2006-05-10	19	5	SUS	43°42’07” N, 4°00’33”E	50	32	canopy	9082	G12	-	-	0	-	-	-	-	-	-	-	-	-	-	-	0	0.0549	-	-	-	-	-
33n1	2006-05-16	20	5	MDV	43°30’20”N, 4°47’29” E	0	33	ground	9084	A1	-	-	0	-	-	-	-	-	-	-	-	-	-	-	0	0.0549	-	-	-	-	-
33n10	2006-05-16	20	5	MDV	43°30’20”N, 4°47’29” E	0	33	ground	9084	B2	-	-	0	-	-	-	-	-	-	-	-	-	-	-	0	0.0549	-	-	-	-	-
33n11	2006-05-16	20	5	MDV	43°30’20”N, 4°47’29” E	0	33	ground	9084	C2	-	-	0	-	-	-	-	-	-	-	-	-	-	-	0	0.0549	-	-	-	-	-
33n12	2006-05-16	20	5	MDV	43°30’20”N, 4°47’29” E	0	33	ground	9084	D2	-	-	0	-	-	-	-	-	-	-	-	-	-	-	0	0.0549	-	-	-	-	-
33n2	2006-05-16	20	5	MDV	43°30’20”N, 4°47’29” E	0	33	ground	9084	B1	-	-	0	-	-	-	-	-	-	-	-	-	-	-	0	0.0549	-	-	-	-	-
33n3	2006-05-16	20	5	MDV	43°30’20”N, 4°47’29” E	0	33	ground	9084	C1	-	-	0	-	-	-	-	-	-	-	-	-	-	-	0	0.0549	-	-	-	-	-
33n4	2006-05-16	20	5	MDV	43°30’20”N, 4°47’29” E	0	33	ground	9084	D1	-	-	0	-	-	-	-	-	-	-	-	-	-	-	0	0.0549	-	-	-	-	-
33n6	2006-05-16	20	5	MDV	43°30’20”N, 4°47’29” E	0	33	ground	9084	F1	-	-	0	-	-	-	-	-	-	-	-	-	-	-	0	0.0549	-	-	-	-	-
33n7	2006-05-16	20	5	MDV	43°30’20”N, 4°47’29” E	0	33	ground	9084	G1	-	-	0	-	-	-	-	-	-	-	-	-	-	-	0	0.0549	-	-	-	-	-
33n8	2006-05-16	20	5	MDV	43°30’20”N, 4°47’29” E	0	33	ground	9084	H1	-	-	0	-	-	-	-	-	-	-	-	-	-	-	0	0.0549	-	-	-	-	-
34n10	2006-05-16	20	5	MDV	43°30’20”N, 4°47’29” E	0	34	canopy	9084	F3	-	-	0	-	-	-	-	-	-	-	-	-	-	-	0	0.0549	-	-	-	-	-
34n14	2006-05-16	20	5	MDV	43°30’20”N, 4°47’29” E	0	34	canopy	9084	B4	-	-	0	-	-	-	-	-	-	-	-	-	-	-	0	0.0549	-	-	-	-	-
34n2	2006-05-16	20	5	MDV	43°30’20”N, 4°47’29” E	0	34	canopy	9084	F2	-	-	0	-	-	-	-	-	-	-	-	-	-	-	0	0.0549	-	-	-	-	-
34n3	2006-05-16	20	5	MDV	43°30’20”N, 4°47’29” E	0	34	canopy	9084	G2	-	-	0	-	-	-	-	-	-	-	-	-	-	-	0	0.0549	-	-	-	-	-
34n5	2006-05-16	20	5	MDV	43°30’20”N, 4°47’29” E	0	34	canopy	9084	A3	-	-	0	-	-	-	-	-	-	-	-	-	-	-	0	0.0549	-	-	-	-	-
34n6	2006-05-16	20	5	MDV	43°30’20”N, 4°47’29” E	0	34	canopy	9084	B3	-	-	0	-	-	-	-	-	-	-	-	-	-	-	0	0.0549	-	-	-	-	-
34n7	2006-05-16	20	5	MDV	43°30’20”N, 4°47’29” E	0	34	canopy	9084	C3	-	-	0	-	-	-	-	-	-	-	-	-	-	-	0	0.0549	-	-	-	-	-
35n1	2006-05-16	20	5	MEJ	43°34’13”N, 4°30’02”E	3	35	canopy	9084	A5	-	-	0	-	-	-	-	-	-	-	-	-	-	-	0	0.0549	-	-	-	-	-
35n2	2006-05-16	20	5	MEJ	43°34’13”N, 4°30’02”E	3	35	canopy	9084	B5	-	-	0	-	-	-	-	-	-	-	-	-	-	-	0	0.0549	-	-	-	-	-
35n3	2006-05-16	20	5	MEJ	43°34’13”N, 4°30’02”E	3	35	canopy	9084	C5	-	-	0	-	-	-	-	-	-	-	-	-	-	-	0	0.0549	-	-	-	-	-
35n4	2006-05-16	20	5	MEJ	43°34’13”N, 4°30’02”E	3	35	canopy	9084	D5	-	-	0	-	-	-	-	-	-	-	-	-	-	-	0	0.0549	-	-	-	-	-
35n7	2006-05-16	20	5	MEJ	43°34’13”N, 4°30’02”E	3	35	canopy	9084	G5	-	-	0	-	-	-	-	-	-	-	-	-	-	-	0	0.0549	-	-	-	-	-
35n8	2006-05-16	20	5	MEJ	43°34’13”N, 4°30’02”E	3	35	canopy	9084	H5	-	-	0	-	-	-	-	-	-	-	-	-	-	-	0	0.0549	-	-	-	-	-
36n1	2006-05-17	20	5	MDV	43°30’20”N, 4°47’29” E	0	36	ground	9084	A12	-	-	0	-	-	-	-	-	-	-	-	-	-	-	0	0.0549	-	-	-	-	-
37n1	2006-05-17	20	5	MEJ	43°34’13”N, 4°30’02”E	3	37	canopy	9084	C4	-	-	0	-	-	-	-	-	-	-	-	-	-	-	0	0.0549	-	-	-	-	-
37n3	2006-05-17	20	5	MEJ	43°34’13”N, 4°30’02”E	3	37	canopy	9084	E4	-	-	0	-	-	-	-	-	-	-	-	-	-	-	0	0.0549	-	-	-	-	-
37n5	2006-05-17	20	5	MEJ	43°34’13”N, 4°30’02”E	3	37	canopy	9084	G4	-	-	0	-	-	-	-	-	-	-	-	-	-	-	0	0.0549	-	-	-	-	-
38n1	2006-05-17	20	5	SUS	43°42’07” N, 4°00’33”E	50	38	ground	9084	D12	-	-	0	-	-	-	-	-	-	-	-	-	-	-	0	0.0549	-	-	-	-	-
38n2	2006-05-17	20	5	SUS	43°42’07” N, 4°00’33”E	50	38	ground	9084	E12	-	-	0	-	-	-	-	-	-	-	-	-	-	-	0	0.0549	-	-	-	-	-
39n1	2006-05-17	20	5	SUS	43°42’07” N, 4°00’33”E	50	39	canopy	9084	F12	-	-	0	-	-	-	-	-	-	-	-	-	-	-	0	0.0549	-	-	-	-	-
40n1	2006-05-18	20	5	TC	43°36’28” N, 4°13’49”E	0	40	ground	9083	E5	-	-	0	-	-	-	-	-	-	-	-	-	-	-	0	0.0549	-	-	-	-	-
40n10	2006-05-18	20	5	TC	43°36’28” N, 4°13’49”E	0	40	ground	9083	F6	-	-	0	-	-	-	-	-	-	-	-	-	-	-	0	0.0549	-	-	-	-	-
40n11	2006-05-18	20	5	TC	43°36’28” N, 4°13’49”E	0	40	ground	9083	G6	-	-	0	-	-	-	-	-	-	-	-	-	-	-	0	0.0549	-	-	-	-	-
40n12	2006-05-18	20	5	TC	43°36’28” N, 4°13’49”E	0	40	ground	9083	H6	-	-	0	-	-	-	-	-	-	-	-	-	-	-	0	0.0549	-	-	-	-	-
40n13	2006-05-18	20	5	TC	43°36’28” N, 4°13’49”E	0	40	ground	9083	A7	-	-	0	-	-	-	-	-	-	-	-	-	-	-	0	0.0549	-	-	-	-	-
40n14	2006-05-18	20	5	TC	43°36’28” N, 4°13’49”E	0	40	ground	9083	B7	-	-	0	-	-	-	-	-	-	-	-	-	-	-	0	0.0549	-	-	-	-	-
40n15	2006-05-18	20	5	TC	43°36’28” N, 4°13’49”E	0	40	ground	9083	C7	-	-	0	-	-	-	-	-	-	-	-	-	-	-	0	0.0549	-	-	-	-	-
40n16	2006-05-18	20	5	TC	43°36’28” N, 4°13’49”E	0	40	ground	9083	D7	-	-	0	-	-	-	-	-	-	-	-	-	-	-	0	0.0549	-	-	-	-	-
40n17	2006-05-18	20	5	TC	43°36’28” N, 4°13’49”E	0	40	ground	9083	E7	-	-	0	-	-	-	-	-	-	-	-	-	-	-	0	0.0549	-	-	-	-	-
40n18	2006-05-18	20	5	TC	43°36’28” N, 4°13’49”E	0	40	ground	9083	F7	-	-	0	-	-	-	-	-	-	-	-	-	-	-	0	0.0549	-	-	-	-	-
40n19	2006-05-18	20	5	TC	43°36’28” N, 4°13’49”E	0	40	ground	9083	G7	-	-	0	-	-	-	-	-	-	-	-	-	-	-	0	0.0549	-	-	-	-	-
40n2	2006-05-18	20	5	TC	43°36’28” N, 4°13’49”E	0	40	ground	9083	F5	-	-	0	-	-	-	-	-	-	-	-	-	-	-	0	0.0549	-	-	-	-	-
40n20	2006-05-18	20	5	TC	43°36’28” N, 4°13’49”E	0	40	ground	9083	H7	-	-	0	-	-	-	-	-	-	-	-	-	-	-	0	0.0549	-	-	-	-	-
40n22	2006-05-18	20	5	TC	43°36’28” N, 4°13’49”E	0	40	ground	9083	B8	-	-	0	-	-	-	-	-	-	-	-	-	-	-	0	0.0549	-	-	-	-	-
40n23	2006-05-18	20	5	TC	43°36’28” N, 4°13’49”E	0	40	ground	9083	C8	-	-	0	-	-	-	-	-	-	-	-	-	-	-	0	0.0549	-	-	-	-	-
40n24	2006-05-18	20	5	TC	43°36’28” N, 4°13’49”E	0	40	ground	9083	D8	-	-	0	-	-	-	-	-	-	-	-	-	-	-	0	0.0549	-	-	-	-	-
40n26	2006-05-18	20	5	TC	43°36’28” N, 4°13’49”E	0	40	ground	9083	F8	-	-	0	-	-	-	-	-	-	-	-	-	-	-	0	0.0549	-	-	-	-	-
40n27	2006-05-18	20	5	TC	43°36’28” N, 4°13’49”E	0	40	ground	9083	G8	-	-	0	-	-	-	-	-	-	-	-	-	-	-	0	0.0549	-	-	-	-	-
40n28	2006-05-18	20	5	TC	43°36’28” N, 4°13’49”E	0	40	ground	9083	H8	-	-	0	-	-	-	-	-	-	-	-	-	-	-	0	0.0549	-	-	-	-	-
40n29	2006-05-18	20	5	TC	43°36’28” N, 4°13’49”E	0	40	ground	9083	A9	-	-	0	-	-	-	-	-	-	-	-	-	-	-	0	0.0549	-	-	-	-	-
40n3	2006-05-18	20	5	TC	43°36’28” N, 4°13’49”E	0	40	ground	9083	G5	-	-	0	-	-	-	-	-	-	-	-	-	-	-	0	0.0549	-	-	-	-	-
40n30	2006-05-18	20	5	TC	43°36’28” N, 4°13’49”E	0	40	ground	9083	B9	-	-	0	-	-	-	-	-	-	-	-	-	-	-	0	0.0549	-	-	-	-	-
40n31	2006-05-18	20	5	TC	43°36’28” N, 4°13’49”E	0	40	ground	9083	C9	-	-	0	-	-	-	-	-	-	-	-	-	-	-	0	0.0549	-	-	-	-	-
40n32	2006-05-18	20	5	TC	43°36’28” N, 4°13’49”E	0	40	ground	9083	D9	-	-	0	-	-	-	-	-	-	-	-	-	-	-	0	0.0549	-	-	-	-	-
40n33	2006-05-18	20	5	TC	43°36’28” N, 4°13’49”E	0	40	ground	9083	E9	-	-	0	-	-	-	-	-	-	-	-	-	-	-	0	0.0549	-	-	-	-	-
40n4	2006-05-18	20	5	TC	43°36’28” N, 4°13’49”E	0	40	ground	9083	H5	-	-	0	-	-	-	-	-	-	-	-	-	-	-	0	0.0549	-	-	-	-	-
40n5	2006-05-18	20	5	TC	43°36’28” N, 4°13’49”E	0	40	ground	9083	A6	-	-	0	-	-	-	-	-	-	-	-	-	-	-	0	0.0549	-	-	-	-	-
40n6	2006-05-18	20	5	TC	43°36’28” N, 4°13’49”E	0	40	ground	9083	B6	-	-	0	-	-	-	-	-	-	-	-	-	-	-	0	0.0549	-	-	-	-	-
40n7	2006-05-18	20	5	TC	43°36’28” N, 4°13’49”E	0	40	ground	9083	C6	-	-	0	-	-	-	-	-	-	-	-	-	-	-	0	0.0549	-	-	-	-	-
40n8	2006-05-18	20	5	TC	43°36’28” N, 4°13’49”E	0	40	ground	9083	D6	-	-	0	-	-	-	-	-	-	-	-	-	-	-	0	0.0549	-	-	-	-	-
40n9	2006-05-18	20	5	TC	43°36’28” N, 4°13’49”E	0	40	ground	9083	E6	-	-	0	-	-	-	-	-	-	-	-	-	-	-	0	0.0549	-	-	-	-	-
41n1	2006-05-19	20	5	TC	43°36’28” N, 4°13’49”E	0	41	ground	9083	F9	-	-	0	-	-	-	-	-	-	-	-	-	-	-	0	0.0549	-	-	-	-	-
41n10	2006-05-19	20	5	TC	43°36’28” N, 4°13’49”E	0	41	ground	9083	G10	-	-	0	-	-	-	-	-	-	-	-	-	-	-	0	0.0549	-	-	-	-	-
41n12	2006-05-19	20	5	TC	43°36’28” N, 4°13’49”E	0	41	ground	9083	A11	-	-	0	-	-	-	-	-	-	-	-	-	-	-	0	0.0549	-	-	-	-	-
41n13	2006-05-19	20	5	TC	43°36’28” N, 4°13’49”E	0	41	ground	9083	B11	-	-	0	-	-	-	-	-	-	-	-	-	-	-	0	0.0549	-	-	-	-	-
41n15	2006-05-19	20	5	TC	43°36’28” N, 4°13’49”E	0	41	ground	9083	D11	-	-	0	-	-	-	-	-	-	-	-	-	-	-	0	0.0549	-	-	-	-	-
41n16	2006-05-19	20	5	TC	43°36’28” N, 4°13’49”E	0	41	ground	9083	E11	-	-	0	-	-	-	-	-	-	-	-	-	-	-	0	0.0549	-	-	-	-	-
41n17	2006-05-19	20	5	TC	43°36’28” N, 4°13’49”E	0	41	ground	9083	F11	-	-	0	-	-	-	-	-	-	-	-	-	-	-	0	0.0549	-	-	-	-	-
41n18	2006-05-19	20	5	TC	43°36’28” N, 4°13’49”E	0	41	ground	9083	G11	-	-	0	-	-	-	-	-	-	-	-	-	-	-	0	0.0549	-	-	-	-	-
41n2	2006-05-19	20	5	TC	43°36’28” N, 4°13’49”E	0	41	ground	9083	G9	-	-	0	-	-	-	-	-	-	-	-	-	-	-	0	0.0549	-	-	-	-	-
41n20	2006-05-19	20	5	TC	43°36’28” N, 4°13’49”E	0	41	ground	9083	A12	-	-	0	-	-	-	-	-	-	-	-	-	-	-	0	0.0549	-	-	-	-	-
41n21	2006-05-19	20	5	TC	43°36’28” N, 4°13’49”E	0	41	ground	9083	B12	-	-	0	-	-	-	-	-	-	-	-	-	-	-	0	0.0549	-	-	-	-	-
41n22	2006-05-19	20	5	TC	43°36’28” N, 4°13’49”E	0	41	ground	9083	C12	-	-	0	-	-	-	-	-	-	-	-	-	-	-	0	0.0549	-	-	-	-	-
41n23	2006-05-19	20	5	TC	43°36’28” N, 4°13’49”E	0	41	ground	9083	D12	-	-	0	-	-	-	-	-	-	-	-	-	-	-	0	0.0549	-	-	-	-	-
41n24	2006-05-19	20	5	TC	43°36’28” N, 4°13’49”E	0	41	ground	9083	E12	-	-	0	-	-	-	-	-	-	-	-	-	-	-	0	0.0549	-	-	-	-	-
41n25	2006-05-19	20	5	TC	43°36’28” N, 4°13’49”E	0	41	ground	9083	F12	-	-	0	-	-	-	-	-	-	-	-	-	-	-	0	0.0549	-	-	-	-	-
41n3	2006-05-19	20	5	TC	43°36’28” N, 4°13’49”E	0	41	ground	9083	H9	-	-	0	-	-	-	-	-	-	-	-	-	-	-	0	0.0549	-	-	-	-	-
41n4	2006-05-19	20	5	TC	43°36’28” N, 4°13’49”E	0	41	ground	9083	A10	-	-	0	-	-	-	-	-	-	-	-	-	-	-	0	0.0549	-	-	-	-	-
41n5	2006-05-19	20	5	TC	43°36’28” N, 4°13’49”E	0	41	ground	9083	B10	-	-	0	-	-	-	-	-	-	-	-	-	-	-	0	0.0549	-	-	-	-	-
41n6	2006-05-19	20	5	TC	43°36’28” N, 4°13’49”E	0	41	ground	9083	C10	-	-	0	-	-	-	-	-	-	-	-	-	-	-	0	0.0549	-	-	-	-	-
41n7	2006-05-19	20	5	TC	43°36’28” N, 4°13’49”E	0	41	ground	9083	D10	-	-	0	-	-	-	-	-	-	-	-	-	-	-	0	0.0549	-	-	-	-	-
41n8	2006-05-19	20	5	TC	43°36’28” N, 4°13’49”E	0	41	ground	9083	E10	-	-	0	-	-	-	-	-	-	-	-	-	-	-	0	0.0549	-	-	-	-	-
41n9	2006-05-19	20	5	TC	43°36’28” N, 4°13’49”E	0	41	ground	9083	F10	-	-	0	-	-	-	-	-	-	-	-	-	-	-	0	0.0549	-	-	-	-	-
42n1	2006-08-23	21	8	SUS	43°42’07” N, 4°00’33”E	50	42	canopy	9084	H8	-	-	0	-	-	-	-	-	-	-	-	-	-	-	0	0.0549	-	-	-	-	-
42n10	2006-08-23	21	8	SUS	43°42’07” N, 4°00’33”E	50	42	canopy	9084	A10	-	-	0	-	-	-	-	-	-	-	-	-	-	-	0	0.0549	-	-	-	-	-
42n11	2006-08-23	21	8	SUS	43°42’07” N, 4°00’33”E	50	42	canopy	9084	B10	-	-	0	-	-	-	-	-	-	-	-	-	-	-	0	0.0549	-	-	-	-	-
42n12	2006-08-23	21	8	SUS	43°42’07” N, 4°00’33”E	50	42	canopy	9084	C10	-	-	0	-	-	-	-	-	-	-	-	-	-	-	0	0.0549	-	-	-	-	-
42n13	2006-08-23	21	8	SUS	43°42’07” N, 4°00’33”E	50	42	canopy	9084	D10	-	-	0	-	-	-	-	-	-	-	-	-	-	-	0	0.0549	-	-	-	-	-
42n14	2006-08-23	21	8	SUS	43°42’07” N, 4°00’33”E	50	42	canopy	9084	E10	-	-	0	-	-	-	-	-	-	-	-	-	-	-	0	0.0549	-	-	-	-	-
42n2	2006-08-23	21	8	SUS	43°42’07” N, 4°00’33”E	50	42	canopy	9084	A9	-	-	0	-	-	-	-	-	-	-	-	-	-	-	0	0.0549	-	-	-	-	-
42n3	2006-08-23	21	8	SUS	43°42’07” N, 4°00’33”E	50	42	canopy	9084	B9	-	-	0	-	-	-	-	-	-	-	-	-	-	-	0	0.0549	-	-	-	-	-
42n4	2006-08-23	21	8	SUS	43°42’07” N, 4°00’33”E	50	42	canopy	9084	C9	-	-	0	-	-	-	-	-	-	-	-	-	-	-	0	0.0549	-	-	-	-	-
42n5	2006-08-23	21	8	SUS	43°42’07” N, 4°00’33”E	50	42	canopy	9084	D9	-	-	0	-	-	-	-	-	-	-	-	-	-	-	0	0.0549	-	-	-	-	-
42n6	2006-08-23	21	8	SUS	43°42’07” N, 4°00’33”E	50	42	canopy	9084	E9	-	-	0	-	-	-	-	-	-	-	-	-	-	-	0	0.0549	-	-	-	-	-
42n7	2006-08-23	21	8	SUS	43°42’07” N, 4°00’33”E	50	42	canopy	9084	F9	-	-	0	-	-	-	-	-	-	-	-	-	-	-	0	0.0549	-	-	-	-	-
42n8	2006-08-23	21	8	SUS	43°42’07” N, 4°00’33”E	50	42	canopy	9084	G9	-	-	0	-	-	-	-	-	-	-	-	-	-	-	0	0.0549	-	-	-	-	-
42n9	2006-08-23	21	8	SUS	43°42’07” N, 4°00’33”E	50	42	canopy	9084	H9	-	-	0	-	-	-	-	-	-	-	-	-	-	-	0	0.0549	-	-	-	-	-
43n1	2006-05-23	21	5	SUS	43°42’07” N, 4°00’33”E	50	43	canopy	9084	A6	-	-	0	-	-	-	-	-	-	-	-	-	-	-	0	0.0549	-	-	-	-	-
43n10	2006-05-23	21	5	SUS	43°42’07” N, 4°00’33”E	50	43	canopy	9084	B7	-	-	0	-	-	-	-	-	-	-	-	-	-	-	0	0.0549	-	-	-	-	-
43n11	2006-05-23	21	5	SUS	43°42’07” N, 4°00’33”E	50	43	canopy	9084	C7	-	-	0	-	-	-	-	-	-	-	-	-	-	-	0	0.0549	-	-	-	-	-
43n12	2006-05-23	21	5	SUS	43°42’07” N, 4°00’33”E	50	43	canopy	9084	D7	-	-	0	-	-	-	-	-	-	-	-	-	-	-	0	0.0549	-	-	-	-	-
43n13	2006-05-23	21	5	SUS	43°42’07” N, 4°00’33”E	50	43	canopy	9084	E7	-	-	0	-	-	-	-	-	-	-	-	-	-	-	0	0.0549	-	-	-	-	-
43n14	2006-05-23	21	5	SUS	43°42’07” N, 4°00’33”E	50	43	canopy	9084	F7	-	-	0	-	-	-	-	-	-	-	-	-	-	-	0	0.0549	-	-	-	-	-
43n15	2006-05-23	21	5	SUS	43°42’07” N, 4°00’33”E	50	43	canopy	9084	G7	-	-	0	-	-	-	-	-	-	-	-	-	-	-	0	0.0549	-	-	-	-	-
43n16	2006-05-23	21	5	SUS	43°42’07” N, 4°00’33”E	50	43	canopy	9084	H7	-	-	0	-	-	-	-	-	-	-	-	-	-	-	0	0.0549	-	-	-	-	-
43n17	2006-05-23	21	5	SUS	43°42’07” N, 4°00’33”E	50	43	canopy	9084	A8	-	-	0	-	-	-	-	-	-	-	-	-	-	-	0	0.0549	-	-	-	-	-
43n18	2006-05-23	21	5	SUS	43°42’07” N, 4°00’33”E	50	43	canopy	9084	B8	-	-	0	-	-	-	-	-	-	-	-	-	-	-	0	0.0549	-	-	-	-	-
43n19	2006-05-23	21	5	SUS	43°42’07” N, 4°00’33”E	50	43	canopy	9084	C8	-	-	0	-	-	-	-	-	-	-	-	-	-	-	0	0.0549	-	-	-	-	-
43n2	2006-05-23	21	5	SUS	43°42’07” N, 4°00’33”E	50	43	canopy	9084	B6	-	-	0	-	-	-	-	-	-	-	-	-	-	-	0	0.0549	-	-	-	-	-
43n20	2006-05-23	21	5	SUS	43°42’07” N, 4°00’33”E	50	43	canopy	9084	D8	-	-	0	-	-	-	-	-	-	-	-	-	-	-	0	0.0549	-	-	-	-	-
43n21	2006-05-23	21	5	SUS	43°42’07” N, 4°00’33”E	50	43	canopy	9084	E8	-	-	0	-	-	-	-	-	-	-	-	-	-	-	0	0.0549	-	-	-	-	-
43n22	2006-05-23	21	5	SUS	43°42’07” N, 4°00’33”E	50	43	canopy	9084	F8	-	-	0	-	-	-	-	-	-	-	-	-	-	-	0	0.0549	-	-	-	-	-
43n23	2006-05-23	21	5	SUS	43°42’07” N, 4°00’33”E	50	43	canopy	9084	G8	-	-	0	-	-	-	-	-	-	-	-	-	-	-	0	0.0549	-	-	-	-	-
43n3	2006-05-23	21	5	SUS	43°42’07” N, 4°00’33”E	50	43	canopy	9084	C6	-	-	0	-	-	-	-	-	-	-	-	-	-	-	0	0.0549	-	-	-	-	-
43n4	2006-05-23	21	5	SUS	43°42’07” N, 4°00’33”E	50	43	canopy	9084	D6	-	-	0	-	-	-	-	-	-	-	-	-	-	-	0	0.0549	-	-	-	-	-
43n5	2006-05-23	21	5	SUS	43°42’07” N, 4°00’33”E	50	43	canopy	9084	E6	-	-	0	-	-	-	-	-	-	-	-	-	-	-	0	0.0549	-	-	-	-	-
43n6	2006-05-23	21	5	SUS	43°42’07” N, 4°00’33”E	50	43	canopy	9084	F6	-	-	0	-	-	-	-	-	-	-	-	-	-	-	0	0.0549	-	-	-	-	-
43n7	2006-05-23	21	5	SUS	43°42’07” N, 4°00’33”E	50	43	canopy	9084	G6	-	-	0	-	-	-	-	-	-	-	-	-	-	-	0	0.0549	-	-	-	-	-
43n8	2006-05-23	21	5	SUS	43°42’07” N, 4°00’33”E	50	43	canopy	9084	H6	-	-	0	-	-	-	-	-	-	-	-	-	-	-	0	0.0549	-	-	-	-	-
43n9	2006-05-23	21	5	SUS	43°42’07” N, 4°00’33”E	50	43	canopy	9084	A7	-	-	0	-	-	-	-	-	-	-	-	-	-	-	0	0.0549	-	-	-	-	-
44n1	2006-05-31	22	5	SUS	43°42’07” N, 4°00’33”E	50	44	canopy	9084	H4	-	-	0	-	-	-	-	-	-	-	-	-	-	-	0	0.0549	-	-	-	-	-
45n1	2006-06-01	22	6	MEJ	43°34’13”N, 4°30’02”E	3	45	ground	4082	F12	-	-	0	-	-	-	-	-	-	-	-	-	-	-	0	0.0549	-	-	-	-	-
46n1	2006-06-02	22	6	MEJ	43°34’13”N, 4°30’02”E	3	46	ground	9084	A11	-	-	0	-	-	-	-	-	-	-	-	-	-	-	0	0.0549	-	-	-	-	-
46n2	2006-06-02	22	6	MEJ	43°34’13”N, 4°30’02”E	3	46	ground	9084	B11	-	-	0	-	-	-	-	-	-	-	-	-	-	-	0	0.0549	-	-	-	-	-
46n3	2006-06-02	22	6	MEJ	43°34’13”N, 4°30’02”E	3	46	ground	9084	C11	-	-	0	-	-	-	-	-	-	-	-	-	-	-	0	0.0549	-	-	-	-	-
46n4	2006-06-02	22	6	MEJ	43°34’13”N, 4°30’02”E	3	46	ground	9084	D11	-	-	0	-	-	-	-	-	-	-	-	-	-	-	0	0.0549	-	-	-	-	-
46n5	2006-06-02	22	6	MEJ	43°34’13”N, 4°30’02”E	3	46	ground	9084	E11	-	-	0	-	-	-	-	-	-	-	-	-	-	-	0	0.0549	-	-	-	-	-
46n6	2006-06-02	22	6	MEJ	43°34’13”N, 4°30’02”E	3	46	ground	9084	F11	-	-	0	-	-	-	-	-	-	-	-	-	-	-	0	0.0549	-	-	-	-	-
46n7	2006-06-02	22	6	MEJ	43°34’13”N, 4°30’02”E	3	46	ground	9084	G11	-	-	0	-	-	-	-	-	-	-	-	-	-	-	0	0.0549	-	-	-	-	-
47n1	2006-06-12	23	6	MDV	43°30’20”N, 4°47’29” E	0	47	canopy	4082	D12	-	-	0	-	-	-	-	-	-	-	-	-	-	-	0	0.0549	-	-	-	-	-
47n2	2006-06-12	23	6	MDV	43°30’20”N, 4°47’29” E	0	47	canopy	4082	E12	-	-	0	-	-	-	-	-	-	-	-	-	-	-	0	0.0549	-	-	-	-	-
48n2	2006-06-12	23	6	MDV	43°30’20”N, 4°47’29” E	0	48	ground	4082	A12	-	-	0	-	-	-	-	-	-	-	-	-	-	-	0	0.0549	-	-	-	-	-
48n3	2006-06-12	23	6	MDV	43°30’20”N, 4°47’29” E	0	48	ground	4082	B12	-	-	0	-	-	-	-	-	-	-	-	-	-	-	0	0.0549	-	-	-	-	-
48n4	2006-06-12	23	6	MDV	43°30’20”N, 4°47’29” E	0	48	ground	4082	C12	-	-	0	-	-	-	-	-	-	-	-	-	-	-	0	0.0549	-	-	-	-	-
49n1	2006-06-13	23	6	MDV	43°30’20”N, 4°47’29” E	0	49	ground	4082	G11	-	-	0	-	-	-	-	-	-	-	-	-	-	-	0	0.0549	-	-	-	-	-
50n1	2006-06-13	23	6	MDV	43°30’20”N, 4°47’29” E	0	50	canopy	4082	F11	-	-	0	-	-	-	-	-	-	-	-	-	-	-	0	0.0549	-	-	-	-	-
51n2	2006-06-13	23	6	MEJ	43°34’13”N, 4°30’02”E	3	51	ground	4082	F10	-	-	0	-	-	-	-	-	-	-	-	-	-	-	0	0.0549	-	-	-	-	-
51n5	2006-06-13	23	6	MEJ	43°34’13”N, 4°30’02”E	3	51	ground	4082	A11	-	-	0	-	-	-	-	-	-	-	-	-	-	-	0	0.0549	-	-	-	-	-
51n6	2006-06-13	23	6	MEJ	43°34’13”N, 4°30’02”E	3	51	ground	4082	B11	-	-	0	-	-	-	-	-	-	-	-	-	-	-	0	0.0549	-	-	-	-	-
51n7	2006-06-13	23	6	MEJ	43°34’13”N, 4°30’02”E	3	51	ground	4082	C11	-	-	0	-	-	-	-	-	-	-	-	-	-	-	0	0.0549	-	-	-	-	-
51n8	2006-06-13	23	6	MEJ	43°34’13”N, 4°30’02”E	3	51	ground	4082	D11	-	-	0	-	-	-	-	-	-	-	-	-	-	-	0	0.0549	-	-	-	-	-
51n9	2006-06-13	23	6	MEJ	43°34’13”N, 4°30’02”E	3	51	ground	4082	E11	-	-	0	-	-	-	-	-	-	-	-	-	-	-	0	0.0549	-	-	-	-	-
52n1	2006-06-13	23	6	MEJ	43°34’13”N, 4°30’02”E	3	52	canopy	4082	H4	-	-	0	-	-	-	-	-	-	-	-	-	-	-	0	0.0549	-	-	-	-	-
52n10	2006-06-13	23	6	MEJ	43°34’13”N, 4°30’02”E	3	52	canopy	4082	A6	-	-	0	-	-	-	-	-	-	-	-	-	-	-	0	0.0549	-	-	-	-	-
52n11	2006-06-13	23	6	MEJ	43°34’13”N, 4°30’02”E	3	52	canopy	4082	B6	-	-	0	-	-	-	-	-	-	-	-	-	-	-	0	0.0549	-	-	-	-	-
52n12	2006-06-13	23	6	MEJ	43°34’13”N, 4°30’02”E	3	52	canopy	4082	C6	-	-	0	-	-	-	-	-	-	-	-	-	-	-	0	0.0549	-	-	-	-	-
52n13	2006-06-13	23	6	MEJ	43°34’13”N, 4°30’02”E	3	52	canopy	4082	D6	-	-	0	-	-	-	-	-	-	-	-	-	-	-	0	0.0549	-	-	-	-	-
52n14	2006-06-13	23	6	MEJ	43°34’13”N, 4°30’02”E	3	52	canopy	4082	E6	-	-	0	-	-	-	-	-	-	-	-	-	-	-	0	0.0549	-	-	-	-	-
52n15	2006-06-13	23	6	MEJ	43°34’13”N, 4°30’02”E	3	52	canopy	4082	F6	-	-	0	-	-	-	-	-	-	-	-	-	-	-	0	0.0549	-	-	-	-	-
52n16	2006-06-13	23	6	MEJ	43°34’13”N, 4°30’02”E	3	52	canopy	4082	G6	-	-	0	-	-	-	-	-	-	-	-	-	-	-	0	0.0549	-	-	-	-	-
52n17	2006-06-13	23	6	MEJ	43°34’13”N, 4°30’02”E	3	52	canopy	4082	H6	-	-	0	-	-	-	-	-	-	-	-	-	-	-	0	0.0549	-	-	-	-	-
52n18	2006-06-13	23	6	MEJ	43°34’13”N, 4°30’02”E	3	52	canopy	4082	A7	-	-	0	-	-	-	-	-	-	-	-	-	-	-	0	0.0549	-	-	-	-	-
52n19	2006-06-13	23	6	MEJ	43°34’13”N, 4°30’02”E	3	52	canopy	4082	B7	-	-	0	-	-	-	-	-	-	-	-	-	-	-	0	0.0549	-	-	-	-	-
52n2	2006-06-13	23	6	MEJ	43°34’13”N, 4°30’02”E	3	52	canopy	4082	A5	-	-	0	-	-	-	-	-	-	-	-	-	-	-	0	0.0549	-	-	-	-	-
52n20	2006-06-13	23	6	MEJ	43°34’13”N, 4°30’02”E	3	52	canopy	4082	C7	-	-	0	-	-	-	-	-	-	-	-	-	-	-	0	0.0549	-	-	-	-	-
52n21	2006-06-13	23	6	MEJ	43°34’13”N, 4°30’02”E	3	52	canopy	4082	D7	-	-	0	-	-	-	-	-	-	-	-	-	-	-	0	0.0549	-	-	-	-	-
52n22	2006-06-13	23	6	MEJ	43°34’13”N, 4°30’02”E	3	52	canopy	4082	E7	-	-	0	-	-	-	-	-	-	-	-	-	-	-	0	0.0549	-	-	-	-	-
52n23	2006-06-13	23	6	MEJ	43°34’13”N, 4°30’02”E	3	52	canopy	4082	F7	-	-	0	-	-	-	-	-	-	-	-	-	-	-	0	0.0549	-	-	-	-	-
52n24	2006-06-13	23	6	MEJ	43°34’13”N, 4°30’02”E	3	52	canopy	4082	G7	-	-	0	-	-	-	-	-	-	-	-	-	-	-	0	0.0549	-	-	-	-	-
52n25	2006-06-13	23	6	MEJ	43°34’13”N, 4°30’02”E	3	52	canopy	4082	H7	-	-	0	-	-	-	-	-	-	-	-	-	-	-	0	0.0549	-	-	-	-	-
52n26	2006-06-13	23	6	MEJ	43°34’13”N, 4°30’02”E	3	52	canopy	4082	A8	-	-	0	-	-	-	-	-	-	-	-	-	-	-	0	0.0549	-	-	-	-	-
52n27	2006-06-13	23	6	MEJ	43°34’13”N, 4°30’02”E	3	52	canopy	4082	B8	-	-	0	-	-	-	-	-	-	-	-	-	-	-	0	0.0549	-	-	-	-	-
52n28	2006-06-13	23	6	MEJ	43°34’13”N, 4°30’02”E	3	52	canopy	4082	C8	-	-	0	-	-	-	-	-	-	-	-	-	-	-	0	0.0549	-	-	-	-	-
52n29	2006-06-13	23	6	MEJ	43°34’13”N, 4°30’02”E	3	52	canopy	4082	D8	-	-	0	-	-	-	-	-	-	-	-	-	-	-	0	0.0549	-	-	-	-	-
52n3	2006-06-13	23	6	MEJ	43°34’13”N, 4°30’02”E	3	52	canopy	4082	B5	-	-	0	-	-	-	-	-	-	-	-	-	-	-	0	0.0549	-	-	-	-	-
52n30	2006-06-13	23	6	MEJ	43°34’13”N, 4°30’02”E	3	52	canopy	4082	E8	-	-	0	-	-	-	-	-	-	-	-	-	-	-	0	0.0549	-	-	-	-	-
52n31	2006-06-13	23	6	MEJ	43°34’13”N, 4°30’02”E	3	52	canopy	4082	F8	-	-	0	-	-	-	-	-	-	-	-	-	-	-	0	0.0549	-	-	-	-	-
52n32	2006-06-13	23	6	MEJ	43°34’13”N, 4°30’02”E	3	52	canopy	4082	G8	-	-	0	-	-	-	-	-	-	-	-	-	-	-	0	0.0549	-	-	-	-	-
52n33	2006-06-13	23	6	MEJ	43°34’13”N, 4°30’02”E	3	52	canopy	4082	H8	-	-	0	-	-	-	-	-	-	-	-	-	-	-	0	0.0549	-	-	-	-	-
52n34	2006-06-13	23	6	MEJ	43°34’13”N, 4°30’02”E	3	52	canopy	4082	A9	-	-	0	-	-	-	-	-	-	-	-	-	-	-	0	0.0549	-	-	-	-	-
52n35	2006-06-13	23	6	MEJ	43°34’13”N, 4°30’02”E	3	52	canopy	4082	B9	-	-	0	-	-	-	-	-	-	-	-	-	-	-	0	0.0549	-	-	-	-	-
52n36	2006-06-13	23	6	MEJ	43°34’13”N, 4°30’02”E	3	52	canopy	4082	C9	-	-	0	-	-	-	-	-	-	-	-	-	-	-	0	0.0549	-	-	-	-	-
52n37	2006-06-13	23	6	MEJ	43°34’13”N, 4°30’02”E	3	52	canopy	4082	D9	-	-	0	-	-	-	-	-	-	-	-	-	-	-	0	0.0549	-	-	-	-	-
52n38	2006-06-13	23	6	MEJ	43°34’13”N, 4°30’02”E	3	52	canopy	4082	E9	-	-	0	-	-	-	-	-	-	-	-	-	-	-	0	0.0549	-	-	-	-	-
52n39	2006-06-13	23	6	MEJ	43°34’13”N, 4°30’02”E	3	52	canopy	4082	F9	-	-	0	-	-	-	-	-	-	-	-	-	-	-	0	0.0549	-	-	-	-	-
52n4	2006-06-13	23	6	MEJ	43°34’13”N, 4°30’02”E	3	52	canopy	4082	C5	-	-	0	-	-	-	-	-	-	-	-	-	-	-	0	0.0549	-	-	-	-	-
52n40	2006-06-13	23	6	MEJ	43°34’13”N, 4°30’02”E	3	52	canopy	4082	G9	-	-	0	-	-	-	-	-	-	-	-	-	-	-	0	0.0549	-	-	-	-	-
52n41	2006-06-13	23	6	MEJ	43°34’13”N, 4°30’02”E	3	52	canopy	4082	H9	-	-	0	-	-	-	-	-	-	-	-	-	-	-	0	0.0549	-	-	-	-	-
52n42	2006-06-13	23	6	MEJ	43°34’13”N, 4°30’02”E	3	52	canopy	4082	A10	-	-	0	-	-	-	-	-	-	-	-	-	-	-	0	0.0549	-	-	-	-	-
52n43	2006-06-13	23	6	MEJ	43°34’13”N, 4°30’02”E	3	52	canopy	4082	B10	-	-	0	-	-	-	-	-	-	-	-	-	-	-	0	0.0549	-	-	-	-	-
52n44	2006-06-13	23	6	MEJ	43°34’13”N, 4°30’02”E	3	52	canopy	4082	C10	-	-	0	-	-	-	-	-	-	-	-	-	-	-	0	0.0549	-	-	-	-	-
52n45	2006-06-13	23	6	MEJ	43°34’13”N, 4°30’02”E	3	52	canopy	4082	D10	-	-	0	-	-	-	-	-	-	-	-	-	-	-	0	0.0549	-	-	-	-	-
52n5	2006-06-13	23	6	MEJ	43°34’13”N, 4°30’02”E	3	52	canopy	4082	D5	-	-	0	-	-	-	-	-	-	-	-	-	-	-	0	0.0549	-	-	-	-	-
52n6	2006-06-13	23	6	MEJ	43°34’13”N, 4°30’02”E	3	52	canopy	4082	E5	-	-	0	-	-	-	-	-	-	-	-	-	-	-	0	0.0549	-	-	-	-	-
52n7	2006-06-13	23	6	MEJ	43°34’13”N, 4°30’02”E	3	52	canopy	4082	F5	-	-	0	-	-	-	-	-	-	-	-	-	-	-	0	0.0549	-	-	-	-	-
52n8	2006-06-13	23	6	MEJ	43°34’13”N, 4°30’02”E	3	52	canopy	4082	G5	-	-	0	-	-	-	-	-	-	-	-	-	-	-	0	0.0549	-	-	-	-	-
52n9	2006-06-13	23	6	MEJ	43°34’13”N, 4°30’02”E	3	52	canopy	4082	H5	-	-	0	-	-	-	-	-	-	-	-	-	-	-	0	0.0549	-	-	-	-	-
54n1	2006-06-14	23	6	MEJ	43°34’13”N, 4°30’02”E	3	54	canopy	4082	D3	-	-	0	-	-	-	-	-	-	-	-	-	-	-	0	0.0549	-	-	-	-	-
54n10	2006-06-14	23	6	MEJ	43°34’13”N, 4°30’02”E	3	54	canopy	4082	E4	-	-	0	-	-	-	-	-	-	-	-	-	-	-	0	0.0549	-	-	-	-	-
54n2	2006-06-14	23	6	MEJ	43°34’13”N, 4°30’02”E	3	54	canopy	4082	E3	-	-	0	-	-	-	-	-	-	-	-	-	-	-	0	0.0549	-	-	-	-	-
54n3	2006-06-14	23	6	MEJ	43°34’13”N, 4°30’02”E	3	54	canopy	4082	F3	-	-	0	-	-	-	-	-	-	-	-	-	-	-	0	0.0549	-	-	-	-	-
54n4	2006-06-14	23	6	MEJ	43°34’13”N, 4°30’02”E	3	54	canopy	4082	G3	-	-	0	-	-	-	-	-	-	-	-	-	-	-	0	0.0549	-	-	-	-	-
54n6	2006-06-14	23	6	MEJ	43°34’13”N, 4°30’02”E	3	54	canopy	4082	A4	-	-	0	-	-	-	-	-	-	-	-	-	-	-	0	0.0549	-	-	-	-	-
54n7	2006-06-14	23	6	MEJ	43°34’13”N, 4°30’02”E	3	54	canopy	4082	B4	-	-	0	-	-	-	-	-	-	-	-	-	-	-	0	0.0549	-	-	-	-	-
54n8	2006-06-14	23	6	MEJ	43°34’13”N, 4°30’02”E	3	54	canopy	4082	C4	-	-	0	-	-	-	-	-	-	-	-	-	-	-	0	0.0549	-	-	-	-	-
55n1	2006-06-15	24	6	TC	43°36’28” N, 4°13’49”E	0	55	canopy	4082	D2	-	-	0	-	-	-	-	-	-	-	-	-	-	-	0	0.0549	-	-	-	-	-
55n2	2006-06-15	24	6	TC	43°36’28” N, 4°13’49”E	0	55	canopy	4082	E2	-	-	0	-	-	-	-	-	-	-	-	-	-	-	0	0.0549	-	-	-	-	-
55n3	2006-06-15	24	6	TC	43°36’28” N, 4°13’49”E	0	55	canopy	4082	F2	-	-	0	-	-	-	-	-	-	-	-	-	-	-	0	0.0549	-	-	-	-	-
55n6	2006-06-15	24	6	TC	43°36’28” N, 4°13’49”E	0	55	canopy	4082	A3	-	-	0	-	-	-	-	-	-	-	-	-	-	-	0	0.0549	-	-	-	-	-
55n7	2006-06-15	24	6	TC	43°36’28” N, 4°13’49”E	0	55	canopy	4082	B3	-	-	0	-	-	-	-	-	-	-	-	-	-	-	0	0.0549	-	-	-	-	-
55n8	2006-06-15	24	6	TC	43°36’28” N, 4°13’49”E	0	55	canopy	4082	C3	-	-	0	-	-	-	-	-	-	-	-	-	-	-	0	0.0549	-	-	-	-	-
56n1	2006-06-15	24	6	TC	43°36’28” N, 4°13’49”E	0	56	ground	4082	B2	-	-	0	-	-	-	-	-	-	-	-	-	-	-	0	0.0549	-	-	-	-	-
56n2	2006-06-15	24	6	TC	43°36’28” N, 4°13’49”E	0	56	ground	4082	C2	-	-	0	-	-	-	-	-	-	-	-	-	-	-	0	0.0549	-	-	-	-	-
57n4	2006-06-16	24	6	TC	43°36’28” N, 4°13’49”E	0	57	canopy	4082	D1	-	-	0	-	-	-	-	-	-	-	-	-	-	-	0	0.0549	-	-	-	-	-
58n1	2006-06-22	25	6	MDV	43°30’20”N, 4°47’29” E	0	58	canopy	4081	F12	-	-	0	-	-	-	-	-	-	-	-	-	-	-	0	0.0549	-	-	-	-	-
58n2	2006-06-22	25	6	MDV	43°30’20”N, 4°47’29” E	0	58	canopy	4081	G12	-	-	0	-	-	-	-	-	-	-	-	-	-	-	0	0.0549	-	-	-	-	-
59n1	2006-06-28	25	6	MDV	43°30’20”N, 4°47’29” E	0	59	ground	4081	B12	-	-	0	-	-	-	-	-	-	-	-	-	-	-	0	0.0549	-	-	-	-	-
59n2	2006-06-28	25	6	MDV	43°30’20”N, 4°47’29” E	0	59	ground	4081	C12	-	-	0	-	-	-	-	-	-	-	-	-	-	-	0	0.0549	-	-	-	-	-
59n3	2006-06-28	25	6	MDV	43°30’20”N, 4°47’29” E	0	59	ground	4081	D12	-	-	0	-	-	-	-	-	-	-	-	-	-	-	0	0.0549	-	-	-	-	-
59n4	2006-06-28	25	6	MDV	43°30’20”N, 4°47’29” E	0	59	ground	4081	E12	-	-	0	-	-	-	-	-	-	-	-	-	-	-	0	0.0549	-	-	-	-	-
60n2	2006-06-28	25	6	MEJ	43°34’13”N, 4°30’02”E	3	60	canopy	4081	A12	-	-	0	-	-	-	-	-	-	-	-	-	-	-	0	0.0549	-	-	-	-	-
61n1	2006-06-28	25	6	MEJ	43°34’13”N, 4°30’02”E	3	61	canopy	4081	E8	-	-	0	-	-	-	-	-	-	-	-	-	-	-	0	0.0549	-	-	-	-	-
61n10	2006-06-28	25	6	MEJ	43°34’13”N, 4°30’02”E	3	61	canopy	4081	F9	-	-	0	-	-	-	-	-	-	-	-	-	-	-	0	0.0549	-	-	-	-	-
61n11	2006-06-28	25	6	MEJ	43°34’13”N, 4°30’02”E	3	61	canopy	4081	G9	-	-	0	-	-	-	-	-	-	-	-	-	-	-	0	0.0549	-	-	-	-	-
61n13	2006-06-28	25	6	MEJ	43°34’13”N, 4°30’02”E	3	61	canopy	4081	A10	-	-	0	-	-	-	-	-	-	-	-	-	-	-	0	0.0549	-	-	-	-	-
61n15	2006-06-28	25	6	MEJ	43°34’13”N, 4°30’02”E	3	61	canopy	4081	C10	-	-	0	-	-	-	-	-	-	-	-	-	-	-	0	0.0549	-	-	-	-	-
61n16	2006-06-28	25	6	MEJ	43°34’13”N, 4°30’02”E	3	61	canopy	4081	D10	-	-	0	-	-	-	-	-	-	-	-	-	-	-	0	0.0549	-	-	-	-	-
61n18	2006-06-28	25	6	MEJ	43°34’13”N, 4°30’02”E	3	61	canopy	4081	F10	-	-	0	-	-	-	-	-	-	-	-	-	-	-	0	0.0549	-	-	-	-	-
61n2	2006-06-28	25	6	MEJ	43°34’13”N, 4°30’02”E	3	61	canopy	4081	F8	-	-	0	-	-	-	-	-	-	-	-	-	-	-	0	0.0549	-	-	-	-	-
61n21	2006-06-28	25	6	MEJ	43°34’13”N, 4°30’02”E	3	61	canopy	4081	A11	-	-	0	-	-	-	-	-	-	-	-	-	-	-	0	0.0549	-	-	-	-	-
61n22	2006-06-28	25	6	MEJ	43°34’13”N, 4°30’02”E	3	61	canopy	4081	B11	-	-	0	-	-	-	-	-	-	-	-	-	-	-	0	0.0549	-	-	-	-	-
61n23	2006-06-28	25	6	MEJ	43°34’13”N, 4°30’02”E	3	61	canopy	4081	C11	-	-	0	-	-	-	-	-	-	-	-	-	-	-	0	0.0549	-	-	-	-	-
61n24	2006-06-28	25	6	MEJ	43°34’13”N, 4°30’02”E	3	61	canopy	4081	D11	-	-	0	-	-	-	-	-	-	-	-	-	-	-	0	0.0549	-	-	-	-	-
61n25	2006-06-28	25	6	MEJ	43°34’13”N, 4°30’02”E	3	61	canopy	4081	E11	-	-	0	-	-	-	-	-	-	-	-	-	-	-	0	0.0549	-	-	-	-	-
61n26	2006-06-28	25	6	MEJ	43°34’13”N, 4°30’02”E	3	61	canopy	4081	F11	-	-	0	-	-	-	-	-	-	-	-	-	-	-	0	0.0549	-	-	-	-	-
61n27	2006-06-28	25	6	MEJ	43°34’13”N, 4°30’02”E	3	61	canopy	4081	G11	-	-	0	-	-	-	-	-	-	-	-	-	-	-	0	0.0549	-	-	-	-	-
61n3	2006-06-28	25	6	MEJ	43°34’13”N, 4°30’02”E	3	61	canopy	4081	G8	-	-	0	-	-	-	-	-	-	-	-	-	-	-	0	0.0549	-	-	-	-	-
61n5	2006-06-28	25	6	MEJ	43°34’13”N, 4°30’02”E	3	61	canopy	4081	A9	-	-	0	-	-	-	-	-	-	-	-	-	-	-	0	0.0549	-	-	-	-	-
61n6	2006-06-28	25	6	MEJ	43°34’13”N, 4°30’02”E	3	61	canopy	4081	B9	-	-	0	-	-	-	-	-	-	-	-	-	-	-	0	0.0549	-	-	-	-	-
61n7	2006-06-28	25	6	MEJ	43°34’13”N, 4°30’02”E	3	61	canopy	4081	C9	-	-	0	-	-	-	-	-	-	-	-	-	-	-	0	0.0549	-	-	-	-	-
61n8	2006-06-28	25	6	MEJ	43°34’13”N, 4°30’02”E	3	61	canopy	4081	D9	-	-	0	-	-	-	-	-	-	-	-	-	-	-	0	0.0549	-	-	-	-	-
62n1	2006-06-28	26	6	TC	43°36’28” N, 4°13’49”E	0	62	ground	4081	A8	-	-	0	-	-	-	-	-	-	-	-	-	-	-	0	0.0549	-	-	-	-	-
62n2	2006-06-28	26	6	TC	43°36’28” N, 4°13’49”E	0	62	ground	4081	B8	-	-	0	-	-	-	-	-	-	-	-	-	-	-	0	0.0549	-	-	-	-	-
62n3	2006-06-28	26	6	TC	43°36’28” N, 4°13’49”E	0	62	ground	4081	C8	-	-	0	-	-	-	-	-	-	-	-	-	-	-	0	0.0549	-	-	-	-	-
62n4	2006-06-28	26	6	TC	43°36’28” N, 4°13’49”E	0	62	ground	4081	D8	-	-	0	-	-	-	-	-	-	-	-	-	-	-	0	0.0549	-	-	-	-	-
64n10	2006-06-30	26	6	TC	43°36’28” N, 4°13’49”E	0	64	canopy	4081	B3	-	-	0	-	-	-	-	-	-	-	-	-	-	-	0	0.0549	-	-	-	-	-
64n12	2006-06-30	26	6	TC	43°36’28” N, 4°13’49”E	0	64	canopy	4081	D3	-	-	0	-	-	-	-	-	-	-	-	-	-	-	0	0.0549	-	-	-	-	-
64n14	2006-06-30	26	6	TC	43°36’28” N, 4°13’49”E	0	64	canopy	4081	F3	-	-	0	-	-	-	-	-	-	-	-	-	-	-	0	0.0549	-	-	-	-	-
64n15	2006-06-30	26	6	TC	43°36’28” N, 4°13’49”E	0	64	canopy	4081	G3	-	-	0	-	-	-	-	-	-	-	-	-	-	-	0	0.0549	-	-	-	-	-
64n16	2006-06-30	26	6	TC	43°36’28” N, 4°13’49”E	0	64	canopy	4081	H3	-	-	0	-	-	-	-	-	-	-	-	-	-	-	0	0.0549	-	-	-	-	-
64n17	2006-06-30	26	6	TC	43°36’28” N, 4°13’49”E	0	64	canopy	4081	A4	-	-	0	-	-	-	-	-	-	-	-	-	-	-	0	0.0549	-	-	-	-	-
64n18	2006-06-30	26	6	TC	43°36’28” N, 4°13’49”E	0	64	canopy	4081	B4	-	-	0	-	-	-	-	-	-	-	-	-	-	-	0	0.0549	-	-	-	-	-
64n19	2006-06-30	26	6	TC	43°36’28” N, 4°13’49”E	0	64	canopy	4081	C4	-	-	0	-	-	-	-	-	-	-	-	-	-	-	0	0.0549	-	-	-	-	-
64n2	2006-06-30	26	6	TC	43°36’28” N, 4°13’49”E	0	64	canopy	4081	B2	-	-	0	-	-	-	-	-	-	-	-	-	-	-	0	0.0549	-	-	-	-	-
64n20	2006-06-30	26	6	TC	43°36’28” N, 4°13’49”E	0	64	canopy	4081	D4	-	-	0	-	-	-	-	-	-	-	-	-	-	-	0	0.0549	-	-	-	-	-
64n21	2006-06-30	26	6	TC	43°36’28” N, 4°13’49”E	0	64	canopy	4081	E4	-	-	0	-	-	-	-	-	-	-	-	-	-	-	0	0.0549	-	-	-	-	-
64n22	2006-06-30	26	6	TC	43°36’28” N, 4°13’49”E	0	64	canopy	4081	F4	-	-	0	-	-	-	-	-	-	-	-	-	-	-	0	0.0549	-	-	-	-	-
64n23	2006-06-30	26	6	TC	43°36’28” N, 4°13’49”E	0	64	canopy	4081	G4	-	-	0	-	-	-	-	-	-	-	-	-	-	-	0	0.0549	-	-	-	-	-
64n24	2006-06-30	26	6	TC	43°36’28” N, 4°13’49”E	0	64	canopy	4081	H4	-	-	0	-	-	-	-	-	-	-	-	-	-	-	0	0.0549	-	-	-	-	-
64n25	2006-06-30	26	6	TC	43°36’28” N, 4°13’49”E	0	64	canopy	4081	A5	-	-	0	-	-	-	-	-	-	-	-	-	-	-	0	0.0549	-	-	-	-	-
64n26	2006-06-30	26	6	TC	43°36’28” N, 4°13’49”E	0	64	canopy	4081	B5	-	-	0	-	-	-	-	-	-	-	-	-	-	-	0	0.0549	-	-	-	-	-
64n27	2006-06-30	26	6	TC	43°36’28” N, 4°13’49”E	0	64	canopy	4081	C5	-	-	0	-	-	-	-	-	-	-	-	-	-	-	0	0.0549	-	-	-	-	-
64n28	2006-06-30	26	6	TC	43°36’28” N, 4°13’49”E	0	64	canopy	4081	D5	-	-	0	-	-	-	-	-	-	-	-	-	-	-	0	0.0549	-	-	-	-	-
64n29	2006-06-30	26	6	TC	43°36’28” N, 4°13’49”E	0	64	canopy	4081	E5	-	-	0	-	-	-	-	-	-	-	-	-	-	-	0	0.0549	-	-	-	-	-
64n3	2006-06-30	26	6	TC	43°36’28” N, 4°13’49”E	0	64	canopy	4081	C2	-	-	0	-	-	-	-	-	-	-	-	-	-	-	0	0.0549	-	-	-	-	-
64n30	2006-06-30	26	6	TC	43°36’28” N, 4°13’49”E	0	64	canopy	4081	F5	-	-	0	-	-	-	-	-	-	-	-	-	-	-	0	0.0549	-	-	-	-	-
64n31	2006-06-30	26	6	TC	43°36’28” N, 4°13’49”E	0	64	canopy	4081	G5	-	-	0	-	-	-	-	-	-	-	-	-	-	-	0	0.0549	-	-	-	-	-
64n32	2006-06-30	26	6	TC	43°36’28” N, 4°13’49”E	0	64	canopy	4081	H5	-	-	0	-	-	-	-	-	-	-	-	-	-	-	0	0.0549	-	-	-	-	-
64n33	2006-06-30	26	6	TC	43°36’28” N, 4°13’49”E	0	64	canopy	4081	A6	-	-	0	-	-	-	-	-	-	-	-	-	-	-	0	0.0549	-	-	-	-	-
64n34	2006-06-30	26	6	TC	43°36’28” N, 4°13’49”E	0	64	canopy	4081	B6	-	-	0	-	-	-	-	-	-	-	-	-	-	-	0	0.0549	-	-	-	-	-
64n35	2006-06-30	26	6	TC	43°36’28” N, 4°13’49”E	0	64	canopy	4081	C6	-	-	0	-	-	-	-	-	-	-	-	-	-	-	0	0.0549	-	-	-	-	-
64n36	2006-06-30	26	6	TC	43°36’28” N, 4°13’49”E	0	64	canopy	4081	D6	-	-	0	-	-	-	-	-	-	-	-	-	-	-	0	0.0549	-	-	-	-	-
64n37	2006-06-30	26	6	TC	43°36’28” N, 4°13’49”E	0	64	canopy	4081	E6	-	-	0	-	-	-	-	-	-	-	-	-	-	-	0	0.0549	-	-	-	-	-
64n38	2006-06-30	26	6	TC	43°36’28” N, 4°13’49”E	0	64	canopy	4081	F6	-	-	0	-	-	-	-	-	-	-	-	-	-	-	0	0.0549	-	-	-	-	-
64n39	2006-06-30	26	6	TC	43°36’28” N, 4°13’49”E	0	64	canopy	4081	G6	-	-	0	-	-	-	-	-	-	-	-	-	-	-	0	0.0549	-	-	-	-	-
64n4	2006-06-30	26	6	TC	43°36’28” N, 4°13’49”E	0	64	canopy	4081	D2	-	-	0	-	-	-	-	-	-	-	-	-	-	-	0	0.0549	-	-	-	-	-
64n40	2006-06-30	26	6	TC	43°36’28” N, 4°13’49”E	0	64	canopy	4081	H6	-	-	0	-	-	-	-	-	-	-	-	-	-	-	0	0.0549	-	-	-	-	-
64n41	2006-06-30	26	6	TC	43°36’28” N, 4°13’49”E	0	64	canopy	4081	C7	-	-	0	-	-	-	-	-	-	-	-	-	-	-	0	0.0549	-	-	-	-	-
64n42	2006-06-30	26	6	TC	43°36’28” N, 4°13’49”E	0	64	canopy	4081	D7	-	-	0	-	-	-	-	-	-	-	-	-	-	-	0	0.0549	-	-	-	-	-
64n43	2006-06-30	26	6	TC	43°36’28” N, 4°13’49”E	0	64	canopy	4081	E7	-	-	0	-	-	-	-	-	-	-	-	-	-	-	0	0.0549	-	-	-	-	-
64n44	2006-06-30	26	6	TC	43°36’28” N, 4°13’49”E	0	64	canopy	4081	F7	-	-	0	-	-	-	-	-	-	-	-	-	-	-	0	0.0549	-	-	-	-	-
64n45	2006-06-30	26	6	TC	43°36’28” N, 4°13’49”E	0	64	canopy	4081	G7	-	-	0	-	-	-	-	-	-	-	-	-	-	-	0	0.0549	-	-	-	-	-
64n46	2006-06-30	26	6	TC	43°36’28” N, 4°13’49”E	0	64	canopy	4081	H7	-	-	0	-	-	-	-	-	-	-	-	-	-	-	0	0.0549	-	-	-	-	-
64n5	2006-06-30	26	6	TC	43°36’28” N, 4°13’49”E	0	64	canopy	4081	E2	-	-	0	-	-	-	-	-	-	-	-	-	-	-	0	0.0549	-	-	-	-	-
64n6	2006-06-30	26	6	TC	43°36’28” N, 4°13’49”E	0	64	canopy	4081	F2	-	-	0	-	-	-	-	-	-	-	-	-	-	-	0	0.0549	-	-	-	-	-
64n8	2006-06-30	26	6	TC	43°36’28” N, 4°13’49”E	0	64	canopy	4081	H2	-	-	0	-	-	-	-	-	-	-	-	-	-	-	0	0.0549	-	-	-	-	-
64n9	2006-06-30	26	6	TC	43°36’28” N, 4°13’49”E	0	64	canopy	4081	A3	-	-	0	-	-	-	-	-	-	-	-	-	-	-	0	0.0549	-	-	-	-	-
65n1	2006-06-30	26	6	TC	43°36’28” N, 4°13’49”E	0	65	ground	4081	A1	-	-	0	-	-	-	-	-	-	-	-	-	-	-	0	0.0549	-	-	-	-	-
65n2	2006-06-30	26	6	TC	43°36’28” N, 4°13’49”E	0	65	ground	4081	B1	-	-	0	-	-	-	-	-	-	-	-	-	-	-	0	0.0549	-	-	-	-	-
65n3	2006-06-30	26	6	TC	43°36’28” N, 4°13’49”E	0	65	ground	4081	C1	-	-	0	-	-	-	-	-	-	-	-	-	-	-	0	0.0549	-	-	-	-	-
65n4	2006-06-30	26	6	TC	43°36’28” N, 4°13’49”E	0	65	ground	4081	D1	-	-	0	-	-	-	-	-	-	-	-	-	-	-	0	0.0549	-	-	-	-	-
65n5	2006-06-30	26	6	TC	43°36’28” N, 4°13’49”E	0	65	ground	4081	E1	-	-	0	-	-	-	-	-	-	-	-	-	-	-	0	0.0549	-	-	-	-	-
65n6	2006-06-30	26	6	TC	43°36’28” N, 4°13’49”E	0	65	ground	4081	F1	-	-	0	-	-	-	-	-	-	-	-	-	-	-	0	0.0549	-	-	-	-	-
65n7	2006-06-30	26	6	TC	43°36’28” N, 4°13’49”E	0	65	ground	4081	G1	-	-	0	-	-	-	-	-	-	-	-	-	-	-	0	0.0549	-	-	-	-	-
66n1	2006-07-12	27	7	MDV	43°30’20”N, 4°47’29” E	0	66	ground	8071	A1	-	-	0	-	-	-	-	-	-	-	-	-	-	-	0	0.0549	-	-	-	-	-
66n2	2006-07-12	27	7	MDV	43°30’20”N, 4°47’29” E	0	66	ground	8071	A2	-	-	0	-	-	-	-	-	-	-	-	-	-	-	0	0.0549	-	-	-	-	-
66n3	2006-07-12	27	7	MDV	43°30’20”N, 4°47’29” E	0	66	ground	8071	A3	-	-	0	-	-	-	-	-	-	-	-	-	-	-	0	0.0549	-	-	-	-	-
66n4	2006-07-12	27	7	MDV	43°30’20”N, 4°47’29” E	0	66	ground	8071	A4	-	-	0	-	-	-	-	-	-	-	-	-	-	-	0	0.0549	-	-	-	-	-
67n2	2006-07-12	27	7	MDV	43°30’20”N, 4°47’29” E	0	67	canopy	8071	A6	-	-	0	-	-	-	-	-	-	-	-	-	-	-	0	0.0549	-	-	-	-	-
68n1	2006-07-12	27	7	MEJ	43°34’13”N, 4°30’02”E	3	68	canopy	8071	A8	-	-	0	-	-	-	-	-	-	-	-	-	-	-	0	0.0549	-	-	-	-	-
68n10	2006-07-12	27	7	MEJ	43°34’13”N, 4°30’02”E	3	68	canopy	8071	B5	-	-	0	-	-	-	-	-	-	-	-	-	-	-	0	0.0549	-	-	-	-	-
68n11	2006-07-12	27	7	MEJ	43°34’13”N, 4°30’02”E	3	68	canopy	8071	B6	-	-	0	-	-	-	-	-	-	-	-	-	-	-	0	0.0549	-	-	-	-	-
68n12	2006-07-12	27	7	MEJ	43°34’13”N, 4°30’02”E	3	68	canopy	8071	B7	-	-	0	-	-	-	-	-	-	-	-	-	-	-	0	0.0549	-	-	-	-	-
68n13	2006-07-12	27	7	MEJ	43°34’13”N, 4°30’02”E	3	68	canopy	8071	B8	-	-	0	-	-	-	-	-	-	-	-	-	-	-	0	0.0549	-	-	-	-	-
68n14	2006-07-12	27	7	MEJ	43°34’13”N, 4°30’02”E	3	68	canopy	8071	B9	-	-	0	-	-	-	-	-	-	-	-	-	-	-	0	0.0549	-	-	-	-	-
68n15	2006-07-12	27	7	MEJ	43°34’13”N, 4°30’02”E	3	68	canopy	8071	B10	-	-	0	-	-	-	-	-	-	-	-	-	-	-	0	0.0549	-	-	-	-	-
68n16	2006-07-12	27	7	MEJ	43°34’13”N, 4°30’02”E	3	68	canopy	8071	B11	-	-	0	-	-	-	-	-	-	-	-	-	-	-	0	0.0549	-	-	-	-	-
68n2	2006-07-12	27	7	MEJ	43°34’13”N, 4°30’02”E	3	68	canopy	8071	A9	-	-	0	-	-	-	-	-	-	-	-	-	-	-	0	0.0549	-	-	-	-	-
68n3	2006-07-12	27	7	MEJ	43°34’13”N, 4°30’02”E	3	68	canopy	8071	A10	-	-	0	-	-	-	-	-	-	-	-	-	-	-	0	0.0549	-	-	-	-	-
68n4	2006-07-12	27	7	MEJ	43°34’13”N, 4°30’02”E	3	68	canopy	8071	A11	-	-	0	-	-	-	-	-	-	-	-	-	-	-	0	0.0549	-	-	-	-	-
68n5	2006-07-12	27	7	MEJ	43°34’13”N, 4°30’02”E	3	68	canopy	8071	A12	-	-	0	-	-	-	-	-	-	-	-	-	-	-	0	0.0549	-	-	-	-	-
68n6	2006-07-12	27	7	MEJ	43°34’13”N, 4°30’02”E	3	68	canopy	8071	B1	-	-	0	-	-	-	-	-	-	-	-	-	-	-	0	0.0549	-	-	-	-	-
68n7	2006-07-12	27	7	MEJ	43°34’13”N, 4°30’02”E	3	68	canopy	8071	B2	-	-	0	-	-	-	-	-	-	-	-	-	-	-	0	0.0549	-	-	-	-	-
68n8	2006-07-12	27	7	MEJ	43°34’13”N, 4°30’02”E	3	68	canopy	8071	B3	-	-	0	-	-	-	-	-	-	-	-	-	-	-	0	0.0549	-	-	-	-	-
68n9	2006-07-12	27	7	MEJ	43°34’13”N, 4°30’02”E	3	68	canopy	8071	B4	-	-	0	-	-	-	-	-	-	-	-	-	-	-	0	0.0549	-	-	-	-	-
69n1	2006-07-12	27	7	MEJ	43°34’13”N, 4°30’02”E	3	69	ground	8071	B12	-	-	0	-	-	-	-	-	-	-	-	-	-	-	0	0.0549	-	-	-	-	-
69n2	2006-07-12	27	7	MEJ	43°34’13”N, 4°30’02”E	3	69	ground	8071	C1	-	-	0	-	-	-	-	-	-	-	-	-	-	-	0	0.0549	-	-	-	-	-
69n3	2006-07-12	27	7	MEJ	43°34’13”N, 4°30’02”E	3	69	ground	8071	C2	-	-	0	-	-	-	-	-	-	-	-	-	-	-	0	0.0549	-	-	-	-	-
70n1	2006-07-13	28	7	SUS	43°42’07” N, 4°00’33”E	50	70	canopy	8071	C3	-	-	0	-	-	-	-	-	-	-	-	-	-	-	0	0.0549	-	-	-	-	-
70n3	2006-07-13	28	7	SUS	43°42’07” N, 4°00’33”E	50	70	canopy	8071	C5	-	-	0	-	-	-	-	-	-	-	-	-	-	-	0	0.0549	-	-	-	-	-
71n1	2006-07-13	28	7	TC	43°36’28” N, 4°13’49”E	0	71	ground	8071	C7	-	-	0	-	-	-	-	-	-	-	-	-	-	-	0	0.0549	-	-	-	-	-
72n1	2006-07-14	28	7	SUS	43°42’07” N, 4°00’33”E	50	72	canopy	8071	C8	-	-	0	-	-	-	-	-	-	-	-	-	-	-	0	0.0549	-	-	-	-	-
72n2	2006-07-14	28	7	SUS	43°42’07” N, 4°00’33”E	50	72	canopy	8071	C9	-	-	0	-	-	-	-	-	-	-	-	-	-	-	0	0.0549	-	-	-	-	-
72n3	2006-07-14	28	7	SUS	43°42’07” N, 4°00’33”E	50	72	canopy	8071	C10	-	-	0	-	-	-	-	-	-	-	-	-	-	-	0	0.0549	-	-	-	-	-
72n4	2006-07-14	28	7	SUS	43°42’07” N, 4°00’33”E	50	72	canopy	8071	C11	-	-	0	-	-	-	-	-	-	-	-	-	-	-	0	0.0549	-	-	-	-	-
72n5	2006-07-14	28	7	SUS	43°42’07” N, 4°00’33”E	50	72	canopy	8071	C12	-	-	0	-	-	-	-	-	-	-	-	-	-	-	0	0.0549	-	-	-	-	-
72n6	2006-07-14	28	7	SUS	43°42’07” N, 4°00’33”E	50	72	canopy	8071	D1	-	-	0	-	-	-	-	-	-	-	-	-	-	-	0	0.0549	-	-	-	-	-
72n7	2006-07-14	28	7	SUS	43°42’07” N, 4°00’33”E	50	72	canopy	8071	D2	-	-	0	-	-	-	-	-	-	-	-	-	-	-	0	0.0549	-	-	-	-	-
73n1	2006-07-14	28	7	TC	43°36’28” N, 4°13’49”E	0	73	canopy	8071	D3	-	-	0	-	-	-	-	-	-	-	-	-	-	-	0	0.0549	-	-	-	-	-
73n10	2006-07-14	28	7	TC	43°36’28” N, 4°13’49”E	0	73	canopy	8071	D12	-	-	0	-	-	-	-	-	-	-	-	-	-	-	0	0.0549	-	-	-	-	-
73n11	2006-07-14	28	7	TC	43°36’28” N, 4°13’49”E	0	73	canopy	8071	E1	-	-	0	-	-	-	-	-	-	-	-	-	-	-	0	0.0549	-	-	-	-	-
73n12	2006-07-14	28	7	TC	43°36’28” N, 4°13’49”E	0	73	canopy	8071	E2	-	-	0	-	-	-	-	-	-	-	-	-	-	-	0	0.0549	-	-	-	-	-
73n13	2006-07-14	28	7	TC	43°36’28” N, 4°13’49”E	0	73	canopy	8071	E3	-	-	0	-	-	-	-	-	-	-	-	-	-	-	0	0.0549	-	-	-	-	-
73n14	2006-07-14	28	7	TC	43°36’28” N, 4°13’49”E	0	73	canopy	8071	E4	-	-	0	-	-	-	-	-	-	-	-	-	-	-	0	0.0549	-	-	-	-	-
73n15	2006-07-14	28	7	TC	43°36’28” N, 4°13’49”E	0	73	canopy	8071	E5	-	-	0	-	-	-	-	-	-	-	-	-	-	-	0	0.0549	-	-	-	-	-
73n16	2006-07-14	28	7	TC	43°36’28” N, 4°13’49”E	0	73	canopy	8071	E6	-	-	0	-	-	-	-	-	-	-	-	-	-	-	0	0.0549	-	-	-	-	-
73n17	2006-07-14	28	7	TC	43°36’28” N, 4°13’49”E	0	73	canopy	8071	E7	-	-	0	-	-	-	-	-	-	-	-	-	-	-	0	0.0549	-	-	-	-	-
73n18	2006-07-14	28	7	TC	43°36’28” N, 4°13’49”E	0	73	canopy	8071	E8	-	-	0	-	-	-	-	-	-	-	-	-	-	-	0	0.0549	-	-	-	-	-
73n19	2006-07-14	28	7	TC	43°36’28” N, 4°13’49”E	0	73	canopy	8071	E9	-	-	0	-	-	-	-	-	-	-	-	-	-	-	0	0.0549	-	-	-	-	-
73n2	2006-07-14	28	7	TC	43°36’28” N, 4°13’49”E	0	73	canopy	8071	D4	-	-	0	-	-	-	-	-	-	-	-	-	-	-	0	0.0549	-	-	-	-	-
73n20	2006-07-14	28	7	TC	43°36’28” N, 4°13’49”E	0	73	canopy	8071	E10	-	-	0	-	-	-	-	-	-	-	-	-	-	-	0	0.0549	-	-	-	-	-
73n21	2006-07-14	28	7	TC	43°36’28” N, 4°13’49”E	0	73	canopy	8071	E11	-	-	0	-	-	-	-	-	-	-	-	-	-	-	0	0.0549	-	-	-	-	-
73n22	2006-07-14	28	7	TC	43°36’28” N, 4°13’49”E	0	73	canopy	8071	E12	-	-	0	-	-	-	-	-	-	-	-	-	-	-	0	0.0549	-	-	-	-	-
73n23	2006-07-14	28	7	TC	43°36’28” N, 4°13’49”E	0	73	canopy	8071	F1	-	-	0	-	-	-	-	-	-	-	-	-	-	-	0	0.0549	-	-	-	-	-
73n24	2006-07-14	28	7	TC	43°36’28” N, 4°13’49”E	0	73	canopy	8071	F2	-	-	0	-	-	-	-	-	-	-	-	-	-	-	0	0.0549	-	-	-	-	-
73n3	2006-07-14	28	7	TC	43°36’28” N, 4°13’49”E	0	73	canopy	8071	D5	-	-	0	-	-	-	-	-	-	-	-	-	-	-	0	0.0549	-	-	-	-	-
73n4	2006-07-14	28	7	TC	43°36’28” N, 4°13’49”E	0	73	canopy	8071	D6	-	-	0	-	-	-	-	-	-	-	-	-	-	-	0	0.0549	-	-	-	-	-
73n5	2006-07-14	28	7	TC	43°36’28” N, 4°13’49”E	0	73	canopy	8071	D7	-	-	0	-	-	-	-	-	-	-	-	-	-	-	0	0.0549	-	-	-	-	-
73n6	2006-07-14	28	7	TC	43°36’28” N, 4°13’49”E	0	73	canopy	8071	D8	-	-	0	-	-	-	-	-	-	-	-	-	-	-	0	0.0549	-	-	-	-	-
73n7	2006-07-14	28	7	TC	43°36’28” N, 4°13’49”E	0	73	canopy	8071	D9	-	-	0	-	-	-	-	-	-	-	-	-	-	-	0	0.0549	-	-	-	-	-
73n8	2006-07-14	28	7	TC	43°36’28” N, 4°13’49”E	0	73	canopy	8071	D10	-	-	0	-	-	-	-	-	-	-	-	-	-	-	0	0.0549	-	-	-	-	-
73n9	2006-07-14	28	7	TC	43°36’28” N, 4°13’49”E	0	73	canopy	8071	D11	-	-	0	-	-	-	-	-	-	-	-	-	-	-	0	0.0549	-	-	-	-	-
74n1	2006-07-25	29	7	MEJ	43°34’13”N, 4°30’02”E	3	74	ground	8071	F3	-	-	0	-	-	-	-	-	-	-	-	-	-	-	0	0.0549	-	-	-	-	-
74n2	2006-07-25	29	7	MEJ	43°34’13”N, 4°30’02”E	3	74	ground	8071	F4	-	-	0	-	-	-	-	-	-	-	-	-	-	-	0	0.0549	-	-	-	-	-
74n3	2006-07-25	29	7	MEJ	43°34’13”N, 4°30’02”E	3	74	ground	8071	F5	-	-	0	-	-	-	-	-	-	-	-	-	-	-	0	0.0549	-	-	-	-	-
75n1	2006-07-25	29	7	MEJ	43°34’13”N, 4°30’02”E	3	75	canopy	8071	F6	-	-	0	-	-	-	-	-	-	-	-	-	-	-	0	0.0549	-	-	-	-	-
75n10	2006-07-25	29	7	MEJ	43°34’13”N, 4°30’02”E	3	75	canopy	8071	G3	-	-	0	-	-	-	-	-	-	-	-	-	-	-	0	0.0549	-	-	-	-	-
75n11	2006-07-25	29	7	MEJ	43°34’13”N, 4°30’02”E	3	75	canopy	8071	G4	-	-	0	-	-	-	-	-	-	-	-	-	-	-	0	0.0549	-	-	-	-	-
75n12	2006-07-25	29	7	MEJ	43°34’13”N, 4°30’02”E	3	75	canopy	8071	G5	-	-	0	-	-	-	-	-	-	-	-	-	-	-	0	0.0549	-	-	-	-	-
75n13	2006-07-25	29	7	MEJ	43°34’13”N, 4°30’02”E	3	75	canopy	8071	G6	-	-	0	-	-	-	-	-	-	-	-	-	-	-	0	0.0549	-	-	-	-	-
75n14	2006-07-25	29	7	MEJ	43°34’13”N, 4°30’02”E	3	75	canopy	8071	G7	-	-	0	-	-	-	-	-	-	-	-	-	-	-	0	0.0549	-	-	-	-	-
75n15	2006-07-25	29	7	MEJ	43°34’13”N, 4°30’02”E	3	75	canopy	8071	G8	-	-	0	-	-	-	-	-	-	-	-	-	-	-	0	0.0549	-	-	-	-	-
75n16	2006-07-25	29	7	MEJ	43°34’13”N, 4°30’02”E	3	75	canopy	8071	G9	-	-	0	-	-	-	-	-	-	-	-	-	-	-	0	0.0549	-	-	-	-	-
75n17	2006-07-25	29	7	MEJ	43°34’13”N, 4°30’02”E	3	75	canopy	8071	G10	-	-	0	-	-	-	-	-	-	-	-	-	-	-	0	0.0549	-	-	-	-	-
75n18	2006-07-25	29	7	MEJ	43°34’13”N, 4°30’02”E	3	75	canopy	8071	G11	-	-	0	-	-	-	-	-	-	-	-	-	-	-	0	0.0549	-	-	-	-	-
75n19	2006-07-25	29	7	MEJ	43°34’13”N, 4°30’02”E	3	75	canopy	8071	G12	-	-	0	-	-	-	-	-	-	-	-	-	-	-	0	0.0549	-	-	-	-	-
75n2	2006-07-25	29	7	MEJ	43°34’13”N, 4°30’02”E	3	75	canopy	8071	F7	-	-	0	-	-	-	-	-	-	-	-	-	-	-	0	0.0549	-	-	-	-	-
75n20	2006-07-25	29	7	MEJ	43°34’13”N, 4°30’02”E	3	75	canopy	8071	H1	-	-	0	-	-	-	-	-	-	-	-	-	-	-	0	0.0549	-	-	-	-	-
75n21	2006-07-25	29	7	MEJ	43°34’13”N, 4°30’02”E	3	75	canopy	8071	H2	-	-	0	-	-	-	-	-	-	-	-	-	-	-	0	0.0549	-	-	-	-	-
75n22	2006-07-25	29	7	MEJ	43°34’13”N, 4°30’02”E	3	75	canopy	8071	H3	-	-	0	-	-	-	-	-	-	-	-	-	-	-	0	0.0549	-	-	-	-	-
75n23	2006-07-25	29	7	MEJ	43°34’13”N, 4°30’02”E	3	75	canopy	8071	H4	-	-	0	-	-	-	-	-	-	-	-	-	-	-	0	0.0549	-	-	-	-	-
75n24	2006-07-25	29	7	MEJ	43°34’13”N, 4°30’02”E	3	75	canopy	8071	H5	-	-	0	-	-	-	-	-	-	-	-	-	-	-	0	0.0549	-	-	-	-	-
75n25	2006-07-25	29	7	MEJ	43°34’13”N, 4°30’02”E	3	75	canopy	8071	H6	-	-	0	-	-	-	-	-	-	-	-	-	-	-	0	0.0549	-	-	-	-	-
75n26	2006-07-25	29	7	MEJ	43°34’13”N, 4°30’02”E	3	75	canopy	8071	H7	-	-	0	-	-	-	-	-	-	-	-	-	-	-	0	0.0549	-	-	-	-	-
75n27	2006-07-25	29	7	MEJ	43°34’13”N, 4°30’02”E	3	75	canopy	8071	H8	-	-	0	-	-	-	-	-	-	-	-	-	-	-	0	0.0549	-	-	-	-	-
75n3	2006-07-25	29	7	MEJ	43°34’13”N, 4°30’02”E	3	75	canopy	8071	F8	-	-	0	-	-	-	-	-	-	-	-	-	-	-	0	0.0549	-	-	-	-	-
75n4	2006-07-25	29	7	MEJ	43°34’13”N, 4°30’02”E	3	75	canopy	8071	F9	-	-	0	-	-	-	-	-	-	-	-	-	-	-	0	0.0549	-	-	-	-	-
75n5	2006-07-25	29	7	MEJ	43°34’13”N, 4°30’02”E	3	75	canopy	8071	F10	-	-	0	-	-	-	-	-	-	-	-	-	-	-	0	0.0549	-	-	-	-	-
75n6	2006-07-25	29	7	MEJ	43°34’13”N, 4°30’02”E	3	75	canopy	8071	F11	-	-	0	-	-	-	-	-	-	-	-	-	-	-	0	0.0549	-	-	-	-	-
75n7	2006-07-25	29	7	MEJ	43°34’13”N, 4°30’02”E	3	75	canopy	8071	F12	-	-	0	-	-	-	-	-	-	-	-	-	-	-	0	0.0549	-	-	-	-	-
75n8	2006-07-25	29	7	MEJ	43°34’13”N, 4°30’02”E	3	75	canopy	8071	G1	-	-	0	-	-	-	-	-	-	-	-	-	-	-	0	0.0549	-	-	-	-	-
75n9	2006-07-25	29	7	MEJ	43°34’13”N, 4°30’02”E	3	75	canopy	8071	G2	-	-	0	-	-	-	-	-	-	-	-	-	-	-	0	0.0549	-	-	-	-	-
76n5	2006-07-26	29	7	MEJ	43°34’13”N, 4°30’02”E	3	76	canopy	8072	A2	-	-	0	-	-	-	-	-	-	-	-	-	-	-	0	0.0549	-	-	-	-	-
77n1	2006-07-27	30	7	SUS	43°42’07” N, 4°00’33”E	50	77	ground	8072	H9	-	-	0	-	-	-	-	-	-	-	-	-	-	-	0	0.0549	-	-	-	-	-
79n10	2006-07-27	30	7	TC	43°36’28” N, 4°13’49”E	0	79	canopy	8072	B5	-	-	0	-	-	-	-	-	-	-	-	-	-	-	0	0.0549	-	-	-	-	-
79n13	2006-07-27	30	7	TC	43°36’28” N, 4°13’49”E	0	79	canopy	8072	B8	-	-	0	-	-	-	-	-	-	-	-	-	-	-	0	0.0549	-	-	-	-	-
79n15	2006-07-27	30	7	TC	43°36’28” N, 4°13’49”E	0	79	canopy	8072	B10	-	-	0	-	-	-	-	-	-	-	-	-	-	-	0	0.0549	-	-	-	-	-
79n17	2006-07-27	30	7	TC	43°36’28” N, 4°13’49”E	0	79	canopy	8072	B12	-	-	0	-	-	-	-	-	-	-	-	-	-	-	0	0.0549	-	-	-	-	-
79n19	2006-07-27	30	7	TC	43°36’28” N, 4°13’49”E	0	79	canopy	8072	C2	-	-	0	-	-	-	-	-	-	-	-	-	-	-	0	0.0549	-	-	-	-	-
79n20	2006-07-27	30	7	TC	43°36’28” N, 4°13’49”E	0	79	canopy	8072	C3	-	-	0	-	-	-	-	-	-	-	-	-	-	-	0	0.0549	-	-	-	-	-
79n23	2006-07-27	30	7	TC	43°36’28” N, 4°13’49”E	0	79	canopy	8072	C6	-	-	0	-	-	-	-	-	-	-	-	-	-	-	0	0.0549	-	-	-	-	-
79n26	2006-07-27	30	7	TC	43°36’28” N, 4°13’49”E	0	79	canopy	8072	C9	-	-	0	-	-	-	-	-	-	-	-	-	-	-	0	0.0549	-	-	-	-	-
79n3	2006-07-27	30	7	TC	43°36’28” N, 4°13’49”E	0	79	canopy	8072	A10	-	-	0	-	-	-	-	-	-	-	-	-	-	-	0	0.0549	-	-	-	-	-
79n6	2006-07-27	30	7	TC	43°36’28” N, 4°13’49”E	0	79	canopy	8072	B1	-	-	0	-	-	-	-	-	-	-	-	-	-	-	0	0.0549	-	-	-	-	-
79n7	2006-07-27	30	7	TC	43°36’28” N, 4°13’49”E	0	79	canopy	8072	B2	-	-	0	-	-	-	-	-	-	-	-	-	-	-	0	0.0549	-	-	-	-	-
80n1	2006-07-28	30	8	SUS	43°42’07” N, 4°00’33”E	50	80	canopy	8072	H8	-	-	0	-	-	-	-	-	-	-	-	-	-	-	0	0.0549	-	-	-	-	-
81n1	2006-07-28	30	7	TC	43°36’28” N, 4°13’49”E	0	81	canopy	8072	D2	-	-	0	-	-	-	-	-	-	-	-	-	-	-	0	0.0549	-	-	-	-	-
81n2	2006-07-28	30	7	TC	43°36’28” N, 4°13’49”E	0	81	canopy	8072	D3	-	-	0	-	-	-	-	-	-	-	-	-	-	-	0	0.0549	-	-	-	-	-
81n3	2006-07-28	30	7	TC	43°36’28” N, 4°13’49”E	0	81	canopy	8072	D4	-	-	0	-	-	-	-	-	-	-	-	-	-	-	0	0.0549	-	-	-	-	-
82n1	2006-07-28	30	7	TC	43°36’28” N, 4°13’49”E	0	82	ground	8072	D5	-	-	0	-	-	-	-	-	-	-	-	-	-	-	0	0.0549	-	-	-	-	-
82n10	2006-07-28	30	7	TC	43°36’28” N, 4°13’49”E	0	82	ground	8072	E2	-	-	0	-	-	-	-	-	-	-	-	-	-	-	0	0.0549	-	-	-	-	-
82n2	2006-07-28	30	7	TC	43°36’28” N, 4°13’49”E	0	82	ground	8072	D6	-	-	0	-	-	-	-	-	-	-	-	-	-	-	0	0.0549	-	-	-	-	-
82n3	2006-07-28	30	7	TC	43°36’28” N, 4°13’49”E	0	82	ground	8072	D7	-	-	0	-	-	-	-	-	-	-	-	-	-	-	0	0.0549	-	-	-	-	-
82n4	2006-07-28	30	7	TC	43°36’28” N, 4°13’49”E	0	82	ground	8072	D8	-	-	0	-	-	-	-	-	-	-	-	-	-	-	0	0.0549	-	-	-	-	-
82n6	2006-07-28	30	7	TC	43°36’28” N, 4°13’49”E	0	82	ground	8072	D10	-	-	0	-	-	-	-	-	-	-	-	-	-	-	0	0.0549	-	-	-	-	-
82n7	2006-07-28	30	7	TC	43°36’28” N, 4°13’49”E	0	82	ground	8072	D11	-	-	0	-	-	-	-	-	-	-	-	-	-	-	0	0.0549	-	-	-	-	-
83n2	2006-08-09	31	8	MDV	43°30’20”N, 4°47’29” E	0	83	canopy	8072	E4	-	-	0	-	-	-	-	-	-	-	-	-	-	-	0	0.0549	-	-	-	-	-
84n1	2006-08-09	32	8	MEJ	43°34’13”N, 4°30’02”E	3	84	ground	8072	E6	-	-	0	-	-	-	-	-	-	-	-	-	-	-	0	0.0549	-	-	-	-	-
84n10	2006-08-09	32	8	MEJ	43°34’13”N, 4°30’02”E	3	84	ground	8072	F3	-	-	0	-	-	-	-	-	-	-	-	-	-	-	0	0.0549	-	-	-	-	-
84n2	2006-08-09	32	8	MEJ	43°34’13”N, 4°30’02”E	3	84	ground	8072	E7	-	-	0	-	-	-	-	-	-	-	-	-	-	-	0	0.0549	-	-	-	-	-
84n3	2006-08-09	32	8	MEJ	43°34’13”N, 4°30’02”E	3	84	ground	8072	E8	-	-	0	-	-	-	-	-	-	-	-	-	-	-	0	0.0549	-	-	-	-	-
84n4	2006-08-09	32	8	MEJ	43°34’13”N, 4°30’02”E	3	84	ground	8072	E9	-	-	0	-	-	-	-	-	-	-	-	-	-	-	0	0.0549	-	-	-	-	-
84n9	2006-08-09	32	8	MEJ	43°34’13”N, 4°30’02”E	3	84	ground	8072	F2	-	-	0	-	-	-	-	-	-	-	-	-	-	-	0	0.0549	-	-	-	-	-
85n1	2006-08-09	31	8	MEJ	43°34’13”N, 4°30’02”E	3	85	canopy	8072	F4	-	-	0	-	-	-	-	-	-	-	-	-	-	-	0	0.0549	-	-	-	-	-
85n11	2006-08-09	31	8	MEJ	43°34’13”N, 4°30’02”E	3	85	canopy	8072	G2	-	-	0	-	-	-	-	-	-	-	-	-	-	-	0	0.0549	-	-	-	-	-
85n12	2006-08-09	31	8	MEJ	43°34’13”N, 4°30’02”E	3	85	canopy	8072	G3	-	-	0	-	-	-	-	-	-	-	-	-	-	-	0	0.0549	-	-	-	-	-
85n13	2006-08-09	31	8	MEJ	43°34’13”N, 4°30’02”E	3	85	canopy	8072	G4	-	-	0	-	-	-	-	-	-	-	-	-	-	-	0	0.0549	-	-	-	-	-
85n16	2006-08-09	31	8	MEJ	43°34’13”N, 4°30’02”E	3	85	canopy	8072	G7	-	-	0	-	-	-	-	-	-	-	-	-	-	-	0	0.0549	-	-	-	-	-
85n17	2006-08-09	31	8	MEJ	43°34’13”N, 4°30’02”E	3	85	canopy	8072	G8	-	-	0	-	-	-	-	-	-	-	-	-	-	-	0	0.0549	-	-	-	-	-
85n2	2006-08-09	31	8	MEJ	43°34’13”N, 4°30’02”E	3	85	canopy	8072	F5	-	-	0	-	-	-	-	-	-	-	-	-	-	-	0	0.0549	-	-	-	-	-
85n3	2006-08-09	31	8	MEJ	43°34’13”N, 4°30’02”E	3	85	canopy	8072	F6	-	-	0	-	-	-	-	-	-	-	-	-	-	-	0	0.0549	-	-	-	-	-
85n4	2006-08-09	31	8	MEJ	43°34’13”N, 4°30’02”E	3	85	canopy	8072	F7	-	-	0	-	-	-	-	-	-	-	-	-	-	-	0	0.0549	-	-	-	-	-
85n5	2006-08-09	31	8	MEJ	43°34’13”N, 4°30’02”E	3	85	canopy	8072	F8	-	-	0	-	-	-	-	-	-	-	-	-	-	-	0	0.0549	-	-	-	-	-
85n7	2006-08-09	31	8	MEJ	43°34’13”N, 4°30’02”E	3	85	canopy	8072	F10	-	-	0	-	-	-	-	-	-	-	-	-	-	-	0	0.0549	-	-	-	-	-
85n8	2006-08-09	31	8	MEJ	43°34’13”N, 4°30’02”E	3	85	canopy	8072	F11	-	-	0	-	-	-	-	-	-	-	-	-	-	-	0	0.0549	-	-	-	-	-
86n10	2006-08-10	32	8	SUS	43°42’07” N, 4°00’33”E	50	86	canopy	8072	H7	-	-	0	-	-	-	-	-	-	-	-	-	-	-	0	0.0549	-	-	-	-	-
86n4	2006-08-10	32	8	SUS	43°42’07” N, 4°00’33”E	50	86	canopy	8072	H1	-	-	0	-	-	-	-	-	-	-	-	-	-	-	0	0.0549	-	-	-	-	-
86n8	2006-08-10	32	8	SUS	43°42’07” N, 4°00’33”E	50	86	canopy	8072	H5	-	-	0	-	-	-	-	-	-	-	-	-	-	-	0	0.0549	-	-	-	-	-
87n1	2006-08-10	32	8	SUS	43°42’07” N, 4°00’33”E	50	87	ground	2081	A1	-	-	0	-	-	-	-	-	-	-	-	-	-	-	0	0.0549	-	-	-	-	-
87n2	2006-08-10	32	8	SUS	43°42’07” N, 4°00’33”E	50	87	ground	2081	A2	-	-	0	-	-	-	-	-	-	-	-	-	-	-	0	0.0549	-	-	-	-	-
87n3	2006-08-10	32	8	SUS	43°42’07” N, 4°00’33”E	50	87	ground	2081	A3	-	-	0	-	-	-	-	-	-	-	-	-	-	-	0	0.0549	-	-	-	-	-
87n4	2006-08-10	32	8	SUS	43°42’07” N, 4°00’33”E	50	87	ground	2081	A4	-	-	0	-	-	-	-	-	-	-	-	-	-	-	0	0.0549	-	-	-	-	-
87n5	2006-08-10	32	8	SUS	43°42’07” N, 4°00’33”E	50	87	ground	2081	A5	-	-	0	-	-	-	-	-	-	-	-	-	-	-	0	0.0549	-	-	-	-	-
88n1	2006-08-10	32	8	TC	43°36’28” N, 4°13’49”E	0	88	canopy	2081	A6	-	-	0	-	-	-	-	-	-	-	-	-	-	-	0	0.0549	-	-	-	-	-
88n2	2006-08-10	32	8	TC	43°36’28” N, 4°13’49”E	0	88	canopy	2081	A7	-	-	0	-	-	-	-	-	-	-	-	-	-	-	0	0.0549	-	-	-	-	-
88n3	2006-08-10	32	8	TC	43°36’28” N, 4°13’49”E	0	88	canopy	2081	A8	-	-	0	-	-	-	-	-	-	-	-	-	-	-	0	0.0549	-	-	-	-	-
89n1	2006-08-11	32	8	SUS	43°42’07” N, 4°00’33”E	50	89	ground	2081	A9	-	-	0	-	-	-	-	-	-	-	-	-	-	-	0	0.0549	-	-	-	-	-
89n10	2006-08-11	32	8	SUS	43°42’07” N, 4°00’33”E	50	89	ground	2081	B6	-	-	0	-	-	-	-	-	-	-	-	-	-	-	0	0.0549	-	-	-	-	-
89n11	2006-08-11	32	8	SUS	43°42’07” N, 4°00’33”E	50	89	ground	2081	B7	-	-	0	-	-	-	-	-	-	-	-	-	-	-	0	0.0549	-	-	-	-	-
89n12	2006-08-11	32	8	SUS	43°42’07” N, 4°00’33”E	50	89	ground	2081	B8	-	-	0	-	-	-	-	-	-	-	-	-	-	-	0	0.0549	-	-	-	-	-
89n13	2006-08-11	32	8	SUS	43°42’07” N, 4°00’33”E	50	89	ground	2081	B9	-	-	0	-	-	-	-	-	-	-	-	-	-	-	0	0.0549	-	-	-	-	-
89n14	2006-08-11	32	8	SUS	43°42’07” N, 4°00’33”E	50	89	ground	2081	B10	-	-	0	-	-	-	-	-	-	-	-	-	-	-	0	0.0549	-	-	-	-	-
89n15	2006-08-11	32	8	SUS	43°42’07” N, 4°00’33”E	50	89	ground	2081	B11	-	-	0	-	-	-	-	-	-	-	-	-	-	-	0	0.0549	-	-	-	-	-
89n16	2006-08-11	32	8	SUS	43°42’07” N, 4°00’33”E	50	89	ground	2081	B12	-	-	0	-	-	-	-	-	-	-	-	-	-	-	0	0.0549	-	-	-	-	-
89n17	2006-08-11	32	8	SUS	43°42’07” N, 4°00’33”E	50	89	ground	2081	C1	-	-	0	-	-	-	-	-	-	-	-	-	-	-	0	0.0549	-	-	-	-	-
89n18	2006-08-11	32	8	SUS	43°42’07” N, 4°00’33”E	50	89	ground	2081	C2	-	-	0	-	-	-	-	-	-	-	-	-	-	-	0	0.0549	-	-	-	-	-
89n19	2006-08-11	32	8	SUS	43°42’07” N, 4°00’33”E	50	89	ground	2081	C3	-	-	0	-	-	-	-	-	-	-	-	-	-	-	0	0.0549	-	-	-	-	-
89n3	2006-08-11	32	8	SUS	43°42’07” N, 4°00’33”E	50	89	ground	2081	A11	-	-	0	-	-	-	-	-	-	-	-	-	-	-	0	0.0549	-	-	-	-	-
89n4	2006-08-11	32	8	SUS	43°42’07” N, 4°00’33”E	50	89	ground	2081	A12	-	-	0	-	-	-	-	-	-	-	-	-	-	-	0	0.0549	-	-	-	-	-
89n5	2006-08-11	32	8	SUS	43°42’07” N, 4°00’33”E	50	89	ground	2081	B1	-	-	0	-	-	-	-	-	-	-	-	-	-	-	0	0.0549	-	-	-	-	-
89n6	2006-08-11	32	8	SUS	43°42’07” N, 4°00’33”E	50	89	ground	2081	B2	-	-	0	-	-	-	-	-	-	-	-	-	-	-	0	0.0549	-	-	-	-	-
89n7	2006-08-11	32	8	SUS	43°42’07” N, 4°00’33”E	50	89	ground	2081	B3	-	-	0	-	-	-	-	-	-	-	-	-	-	-	0	0.0549	-	-	-	-	-
89n9	2006-08-11	32	8	SUS	43°42’07” N, 4°00’33”E	50	89	ground	2081	B5	-	-	0	-	-	-	-	-	-	-	-	-	-	-	0	0.0549	-	-	-	-	-
90n1	2006-08-11	32	8	TC	43°36’28” N, 4°13’49”E	0	90	ground	2081	C4	-	-	0	-	-	-	-	-	-	-	-	-	-	-	0	0.0549	-	-	-	-	-
90n2	2006-08-11	32	8	TC	43°36’28” N, 4°13’49”E	0	90	ground	2081	C5	-	-	0	-	-	-	-	-	-	-	-	-	-	-	0	0.0549	-	-	-	-	-
90n3	2006-08-11	32	8	TC	43°36’28” N, 4°13’49”E	0	90	ground	2081	C6	-	-	0	-	-	-	-	-	-	-	-	-	-	-	0	0.0549	-	-	-	-	-
91n1	2006-08-11	32	8	TC	43°36’28” N, 4°13’49”E	0	91	canopy	2081	C7	-	-	0	-	-	-	-	-	-	-	-	-	-	-	0	0.0549	-	-	-	-	-
91n2	2006-08-11	32	8	TC	43°36’28” N, 4°13’49”E	0	91	canopy	2081	C8	-	-	0	-	-	-	-	-	-	-	-	-	-	-	0	0.0549	-	-	-	-	-
91n3	2006-08-11	32	8	TC	43°36’28” N, 4°13’49”E	0	91	canopy	2081	C9	-	-	0	-	-	-	-	-	-	-	-	-	-	-	0	0.0549	-	-	-	-	-
91n4	2006-08-11	32	8	TC	43°36’28” N, 4°13’49”E	0	91	canopy	2081	C10	-	-	0	-	-	-	-	-	-	-	-	-	-	-	0	0.0549	-	-	-	-	-
91n5	2006-08-11	32	8	TC	43°36’28” N, 4°13’49”E	0	91	canopy	2081	C11	-	-	0	-	-	-	-	-	-	-	-	-	-	-	0	0.0549	-	-	-	-	-
91n6	2006-08-11	32	8	TC	43°36’28” N, 4°13’49”E	0	91	canopy	2081	C12	-	-	0	-	-	-	-	-	-	-	-	-	-	-	0	0.0549	-	-	-	-	-
93n11	2006-08-22	33	8	MDV	43°30’20”N, 4°47’29” E	0	93	canopy	2081	D12	-	-	0	-	-	-	-	-	-	-	-	-	-	-	0	0.0549	-	-	-	-	-
93n3	2006-08-22	33	8	MDV	43°30’20”N, 4°47’29” E	0	93	canopy	2081	D4	-	-	0	-	-	-	-	-	-	-	-	-	-	-	0	0.0549	-	-	-	-	-
93n5	2006-08-22	33	8	MDV	43°30’20”N, 4°47’29” E	0	93	canopy	2081	D6	-	-	0	-	-	-	-	-	-	-	-	-	-	-	0	0.0549	-	-	-	-	-
93n6	2006-08-22	33	8	MDV	43°30’20”N, 4°47’29” E	0	93	canopy	2081	D7	-	-	0	-	-	-	-	-	-	-	-	-	-	-	0	0.0549	-	-	-	-	-
93n7	2006-08-22	33	8	MDV	43°30’20”N, 4°47’29” E	0	93	canopy	2081	D8	-	-	0	-	-	-	-	-	-	-	-	-	-	-	0	0.0549	-	-	-	-	-
93n8	2006-08-22	33	8	MDV	43°30’20”N, 4°47’29” E	0	93	canopy	2081	D9	-	-	0	-	-	-	-	-	-	-	-	-	-	-	0	0.0549	-	-	-	-	-
93n9	2006-08-22	33	8	MDV	43°30’20”N, 4°47’29” E	0	93	canopy	2081	D10	-	-	0	-	-	-	-	-	-	-	-	-	-	-	0	0.0549	-	-	-	-	-
94n1	2006-08-22	33	8	MEJ	43°34’13”N, 4°30’02”E	3	94	-	2081	E2	-	-	0	-	-	-	-	-	-	-	-	-	-	-	0	0.0549	-	-	-	-	-
94n2	2006-08-22	33	8	MEJ	43°34’13”N, 4°30’02”E	3	94	-	2081	E3	-	-	0	-	-	-	-	-	-	-	-	-	-	-	0	0.0549	-	-	-	-	-
95n1	2006-08-22	33	8	MEJ	43°34’13”N, 4°30’02”E	3	95	ground	2081	E4	-	-	0	-	-	-	-	-	-	-	-	-	-	-	0	0.0549	-	-	-	-	-
95n2	2006-08-22	33	8	MEJ	43°34’13”N, 4°30’02”E	3	95	ground	2081	E5	-	-	0	-	-	-	-	-	-	-	-	-	-	-	0	0.0549	-	-	-	-	-
95n3	2006-08-22	33	8	MEJ	43°34’13”N, 4°30’02”E	3	95	ground	2081	E6	-	-	0	-	-	-	-	-	-	-	-	-	-	-	0	0.0549	-	-	-	-	-
95n4	2006-08-22	33	8	MEJ	43°34’13”N, 4°30’02”E	3	95	ground	2081	E7	-	-	0	-	-	-	-	-	-	-	-	-	-	-	0	0.0549	-	-	-	-	-
95n5	2006-08-22	33	8	MEJ	43°34’13”N, 4°30’02”E	3	95	ground	2081	E8	-	-	0	-	-	-	-	-	-	-	-	-	-	-	0	0.0549	-	-	-	-	-
96n1	2006-08-22	33	8	MEJ	43°34’13”N, 4°30’02”E	3	96	canopy	2081	E9	-	-	0	-	-	-	-	-	-	-	-	-	-	-	0	0.0549	-	-	-	-	-
96n10	2006-08-22	33	8	MEJ	43°34’13”N, 4°30’02”E	3	96	canopy	2081	F6	-	-	0	-	-	-	-	-	-	-	-	-	-	-	0	0.0549	-	-	-	-	-
96n11	2006-08-22	33	8	MEJ	43°34’13”N, 4°30’02”E	3	96	canopy	2081	F7	-	-	0	-	-	-	-	-	-	-	-	-	-	-	0	0.0549	-	-	-	-	-
96n12	2006-08-22	33	8	MEJ	43°34’13”N, 4°30’02”E	3	96	canopy	2081	F8	-	-	0	-	-	-	-	-	-	-	-	-	-	-	0	0.0549	-	-	-	-	-
96n13	2006-08-22	33	8	MEJ	43°34’13”N, 4°30’02”E	3	96	canopy	2081	F9	-	-	0	-	-	-	-	-	-	-	-	-	-	-	0	0.0549	-	-	-	-	-
96n2	2006-08-22	33	8	MEJ	43°34’13”N, 4°30’02”E	3	96	canopy	2081	E10	-	-	0	-	-	-	-	-	-	-	-	-	-	-	0	0.0549	-	-	-	-	-
96n3	2006-08-22	33	8	MEJ	43°34’13”N, 4°30’02”E	3	96	canopy	2081	E11	-	-	0	-	-	-	-	-	-	-	-	-	-	-	0	0.0549	-	-	-	-	-
96n4	2006-08-22	33	8	MEJ	43°34’13”N, 4°30’02”E	3	96	canopy	2081	E12	-	-	0	-	-	-	-	-	-	-	-	-	-	-	0	0.0549	-	-	-	-	-
96n5	2006-08-22	33	8	MEJ	43°34’13”N, 4°30’02”E	3	96	canopy	2081	F1	-	-	0	-	-	-	-	-	-	-	-	-	-	-	0	0.0549	-	-	-	-	-
96n6	2006-08-22	33	8	MEJ	43°34’13”N, 4°30’02”E	3	96	canopy	2081	F2	-	-	0	-	-	-	-	-	-	-	-	-	-	-	0	0.0549	-	-	-	-	-
96n7	2006-08-22	33	8	MEJ	43°34’13”N, 4°30’02”E	3	96	canopy	2081	F3	-	-	0	-	-	-	-	-	-	-	-	-	-	-	0	0.0549	-	-	-	-	-
96n8	2006-08-22	33	8	MEJ	43°34’13”N, 4°30’02”E	3	96	canopy	2081	F4	-	-	0	-	-	-	-	-	-	-	-	-	-	-	0	0.0549	-	-	-	-	-
96n9	2006-08-22	33	8	MEJ	43°34’13”N, 4°30’02”E	3	96	canopy	2081	F5	-	-	0	-	-	-	-	-	-	-	-	-	-	-	0	0.0549	-	-	-	-	-
97n1	2006-08-23	34	8	MDV	43°30’20”N, 4°47’29” E	0	97	canopy	2081	F10	-	-	0	-	-	-	-	-	-	-	-	-	-	-	0	0.0549	-	-	-	-	-
97n2	2006-08-23	34	8	MDV	43°30’20”N, 4°47’29” E	0	97	canopy	2081	F11	-	-	0	-	-	-	-	-	-	-	-	-	-	-	0	0.0549	-	-	-	-	-
97n3	2006-08-23	34	8	MDV	43°30’20”N, 4°47’29” E	0	97	canopy	2081	F12	-	-	0	-	-	-	-	-	-	-	-	-	-	-	0	0.0549	-	-	-	-	-
97n4	2006-08-23	34	8	MDV	43°30’20”N, 4°47’29” E	0	97	canopy	2081	G1	-	-	0	-	-	-	-	-	-	-	-	-	-	-	0	0.0549	-	-	-	-	-
97n5	2006-08-23	34	8	MDV	43°30’20”N, 4°47’29” E	0	97	canopy	2081	G2	-	-	0	-	-	-	-	-	-	-	-	-	-	-	0	0.0549	-	-	-	-	-
98n1	2006-08-23	34	8	MEJ	43°34’13”N, 4°30’02”E	3	98	ground	2081	G3	-	-	0	-	-	-	-	-	-	-	-	-	-	-	0	0.0549	-	-	-	-	-
98n2	2006-08-23	34	8	MEJ	43°34’13”N, 4°30’02”E	3	98	ground	2081	G4	-	-	0	-	-	-	-	-	-	-	-	-	-	-	0	0.0549	-	-	-	-	-
98n3	2006-08-23	34	8	MEJ	43°34’13”N, 4°30’02”E	3	98	ground	2081	G5	-	-	0	-	-	-	-	-	-	-	-	-	-	-	0	0.0549	-	-	-	-	-
98n4	2006-08-23	34	8	MEJ	43°34’13”N, 4°30’02”E	3	98	ground	2081	G6	-	-	0	-	-	-	-	-	-	-	-	-	-	-	0	0.0549	-	-	-	-	-
98n5	2006-08-23	34	8	MEJ	43°34’13”N, 4°30’02”E	3	98	ground	2081	G7	-	-	0	-	-	-	-	-	-	-	-	-	-	-	0	0.0549	-	-	-	-	-
98n6	2006-08-23	34	8	MEJ	43°34’13”N, 4°30’02”E	3	98	ground	2081	G8	-	-	0	-	-	-	-	-	-	-	-	-	-	-	0	0.0549	-	-	-	-	-
98n7	2006-08-23	34	8	MEJ	43°34’13”N, 4°30’02”E	3	98	ground	2081	G9	-	-	0	-	-	-	-	-	-	-	-	-	-	-	0	0.0549	-	-	-	-	-
99n1	2006-08-23	34	8	MEJ	43°34’13”N, 4°30’02”E	3	99	canopy	2081	G10	-	-	0	-	-	-	-	-	-	-	-	-	-	-	0	0.0549	-	-	-	-	-
99n2	2006-08-23	34	8	MEJ	43°34’13”N, 4°30’02”E	3	99	canopy	2081	G11	-	-	0	-	-	-	-	-	-	-	-	-	-	-	0	0.0549	-	-	-	-	-
99n4	2006-08-23	34	8	MEJ	43°34’13”N, 4°30’02”E	3	99	canopy	2081	H1	-	-	0	-	-	-	-	-	-	-	-	-	-	-	0	0.0549	-	-	-	-	-
99n5	2006-08-23	34	8	MEJ	43°34’13”N, 4°30’02”E	3	99	canopy	2081	H2	-	-	0	-	-	-	-	-	-	-	-	-	-	-	0	0.0549	-	-	-	-	-
99n6	2006-08-23	34	8	MEJ	43°34’13”N, 4°30’02”E	3	99	canopy	2081	H3	-	-	0	-	-	-	-	-	-	-	-	-	-	-	0	0.0549	-	-	-	-	-
99n7	2006-08-23	34	8	MEJ	43°34’13”N, 4°30’02”E	3	99	canopy	2081	H4	-	-	0	-	-	-	-	-	-	-	-	-	-	-	0	0.0549	-	-	-	-	-
99n9	2006-08-23	34	8	MEJ	43°34’13”N, 4°30’02”E	3	99	canopy	2081	H6	-	-	0	-	-	-	-	-	-	-	-	-	-	-	0	0.0549	-	-	-	-	-
100n1	2006-08-23	34	8	SUS	43°42’07” N, 4°00’33”E	50	100	canopy	2081	H7	-	-	0	-	-	-	-	-	-	-	-	-	-	-	0	0.0549	-	-	-	-	-
103n1	2006-08-23	34	8	TC	43°36’28” N, 4°13’49”E	0	103	canopy	2082	A3	-	-	0	-	-	-	-	-	-	-	-	-	-	-	0	0.0549	-	-	-	-	-
103n10	2006-08-23	34	8	TC	43°36’28” N, 4°13’49”E	0	103	canopy	2082	A12	-	-	0	-	-	-	-	-	-	-	-	-	-	-	0	0.0549	-	-	-	-	-
103n12	2006-08-23	34	8	TC	43°36’28” N, 4°13’49”E	0	103	canopy	2082	B2	-	-	0	-	-	-	-	-	-	-	-	-	-	-	0	0.0549	-	-	-	-	-
103n13	2006-08-23	34	8	TC	43°36’28” N, 4°13’49”E	0	103	canopy	2082	B3	-	-	0	-	-	-	-	-	-	-	-	-	-	-	0	0.0549	-	-	-	-	-
103n14	2006-08-23	34	8	TC	43°36’28” N, 4°13’49”E	0	103	canopy	2082	B4	-	-	0	-	-	-	-	-	-	-	-	-	-	-	0	0.0549	-	-	-	-	-
103n15	2006-08-23	34	8	TC	43°36’28” N, 4°13’49”E	0	103	canopy	2082	B5	-	-	0	-	-	-	-	-	-	-	-	-	-	-	0	0.0549	-	-	-	-	-
103n2	2006-08-23	34	8	TC	43°36’28” N, 4°13’49”E	0	103	canopy	2082	A4	-	-	0	-	-	-	-	-	-	-	-	-	-	-	0	0.0549	-	-	-	-	-
103n4	2006-08-23	34	8	TC	43°36’28” N, 4°13’49”E	0	103	canopy	2082	A6	-	-	0	-	-	-	-	-	-	-	-	-	-	-	0	0.0549	-	-	-	-	-
103n6	2006-08-23	34	8	TC	43°36’28” N, 4°13’49”E	0	103	canopy	2082	A8	-	-	0	-	-	-	-	-	-	-	-	-	-	-	0	0.0549	-	-	-	-	-
103n8	2006-08-23	34	8	TC	43°36’28” N, 4°13’49”E	0	103	canopy	2082	A10	-	-	0	-	-	-	-	-	-	-	-	-	-	-	0	0.0549	-	-	-	-	-
103n9	2006-08-23	34	8	TC	43°36’28” N, 4°13’49”E	0	103	canopy	2082	A11	-	-	0	-	-	-	-	-	-	-	-	-	-	-	0	0.0549	-	-	-	-	-
104n1	2006-08-24	34	8	SUS	43°42’07” N, 4°00’33”E	50	104	canopy	2082	B6	-	-	0	-	-	-	-	-	-	-	-	-	-	-	0	0.0549	-	-	-	-	-
104n2	2006-08-24	34	8	SUS	43°42’07” N, 4°00’33”E	50	104	canopy	2082	B7	-	-	0	-	-	-	-	-	-	-	-	-	-	-	0	0.0549	-	-	-	-	-
104n3	2006-08-24	34	8	SUS	43°42’07” N, 4°00’33”E	50	104	canopy	2082	B8	-	-	0	-	-	-	-	-	-	-	-	-	-	-	0	0.0549	-	-	-	-	-
104n4	2006-08-24	34	8	SUS	43°42’07” N, 4°00’33”E	50	104	canopy	2082	B9	-	-	0	-	-	-	-	-	-	-	-	-	-	-	0	0.0549	-	-	-	-	-
104n5	2006-08-24	34	8	SUS	43°42’07” N, 4°00’33”E	50	104	canopy	2082	B10	-	-	0	-	-	-	-	-	-	-	-	-	-	-	0	0.0549	-	-	-	-	-
104n6	2006-08-24	34	8	SUS	43°42’07” N, 4°00’33”E	50	104	canopy	2082	B11	-	-	0	-	-	-	-	-	-	-	-	-	-	-	0	0.0549	-	-	-	-	-
105n1	2006-08-24	34	8	TC	43°36’28” N, 4°13’49”E	0	105	ground	2082	B12	-	-	0	-	-	-	-	-	-	-	-	-	-	-	0	0.0549	-	-	-	-	-
105n10	2006-08-24	34	8	TC	43°36’28” N, 4°13’49”E	0	105	ground	2082	C9	-	-	0	-	-	-	-	-	-	-	-	-	-	-	0	0.0549	-	-	-	-	-
105n11	2006-08-24	34	8	TC	43°36’28” N, 4°13’49”E	0	105	ground	2082	C10	-	-	0	-	-	-	-	-	-	-	-	-	-	-	0	0.0549	-	-	-	-	-
105n12	2006-08-24	34	8	TC	43°36’28” N, 4°13’49”E	0	105	ground	2082	C11	-	-	0	-	-	-	-	-	-	-	-	-	-	-	0	0.0549	-	-	-	-	-
105n13	2006-08-24	34	8	TC	43°36’28” N, 4°13’49”E	0	105	ground	2082	C12	-	-	0	-	-	-	-	-	-	-	-	-	-	-	0	0.0549	-	-	-	-	-
105n14	2006-08-24	34	8	TC	43°36’28” N, 4°13’49”E	0	105	ground	2082	D1	-	-	0	-	-	-	-	-	-	-	-	-	-	-	0	0.0549	-	-	-	-	-
105n15	2006-08-24	34	8	TC	43°36’28” N, 4°13’49”E	0	105	ground	2082	D2	-	-	0	-	-	-	-	-	-	-	-	-	-	-	0	0.0549	-	-	-	-	-
105n16	2006-08-24	34	8	TC	43°36’28” N, 4°13’49”E	0	105	ground	2082	D3	-	-	0	-	-	-	-	-	-	-	-	-	-	-	0	0.0549	-	-	-	-	-
105n17	2006-08-24	34	8	TC	43°36’28” N, 4°13’49”E	0	105	ground	2082	D4	-	-	0	-	-	-	-	-	-	-	-	-	-	-	0	0.0549	-	-	-	-	-
105n18	2006-08-24	34	8	TC	43°36’28” N, 4°13’49”E	0	105	ground	2082	D5	-	-	0	-	-	-	-	-	-	-	-	-	-	-	0	0.0549	-	-	-	-	-
105n19	2006-08-24	34	8	TC	43°36’28” N, 4°13’49”E	0	105	ground	2082	D6	-	-	0	-	-	-	-	-	-	-	-	-	-	-	0	0.0549	-	-	-	-	-
105n2	2006-08-24	34	8	TC	43°36’28” N, 4°13’49”E	0	105	ground	2082	C1	-	-	0	-	-	-	-	-	-	-	-	-	-	-	0	0.0549	-	-	-	-	-
105n20	2006-08-24	34	8	TC	43°36’28” N, 4°13’49”E	0	105	ground	2082	D7	-	-	0	-	-	-	-	-	-	-	-	-	-	-	0	0.0549	-	-	-	-	-
105n21	2006-08-24	34	8	TC	43°36’28” N, 4°13’49”E	0	105	ground	2082	D8	-	-	0	-	-	-	-	-	-	-	-	-	-	-	0	0.0549	-	-	-	-	-
105n22	2006-08-24	34	8	TC	43°36’28” N, 4°13’49”E	0	105	ground	2082	D9	-	-	0	-	-	-	-	-	-	-	-	-	-	-	0	0.0549	-	-	-	-	-
105n23	2006-08-24	34	8	TC	43°36’28” N, 4°13’49”E	0	105	ground	2082	D10	-	-	0	-	-	-	-	-	-	-	-	-	-	-	0	0.0549	-	-	-	-	-
105n24	2006-08-24	34	8	TC	43°36’28” N, 4°13’49”E	0	105	ground	2082	D11	-	-	0	-	-	-	-	-	-	-	-	-	-	-	0	0.0549	-	-	-	-	-
105n25	2006-08-24	34	8	TC	43°36’28” N, 4°13’49”E	0	105	ground	2082	D12	-	-	0	-	-	-	-	-	-	-	-	-	-	-	0	0.0549	-	-	-	-	-
105n26	2006-08-24	34	8	TC	43°36’28” N, 4°13’49”E	0	105	ground	2082	E1	-	-	0	-	-	-	-	-	-	-	-	-	-	-	0	0.0549	-	-	-	-	-
105n27	2006-08-24	34	8	TC	43°36’28” N, 4°13’49”E	0	105	ground	2082	E2	-	-	0	-	-	-	-	-	-	-	-	-	-	-	0	0.0549	-	-	-	-	-
105n28	2006-08-24	34	8	TC	43°36’28” N, 4°13’49”E	0	105	ground	2082	E3	-	-	0	-	-	-	-	-	-	-	-	-	-	-	0	0.0549	-	-	-	-	-
105n29	2006-08-24	34	8	TC	43°36’28” N, 4°13’49”E	0	105	ground	2082	E4	-	-	0	-	-	-	-	-	-	-	-	-	-	-	0	0.0549	-	-	-	-	-
105n3	2006-08-24	34	8	TC	43°36’28” N, 4°13’49”E	0	105	ground	2082	C2	-	-	0	-	-	-	-	-	-	-	-	-	-	-	0	0.0549	-	-	-	-	-
105n30	2006-08-24	34	8	TC	43°36’28” N, 4°13’49”E	0	105	ground	2082	E5	-	-	0	-	-	-	-	-	-	-	-	-	-	-	0	0.0549	-	-	-	-	-
105n31	2006-08-24	34	8	TC	43°36’28” N, 4°13’49”E	0	105	ground	2082	E6	-	-	0	-	-	-	-	-	-	-	-	-	-	-	0	0.0549	-	-	-	-	-
105n32	2006-08-24	34	8	TC	43°36’28” N, 4°13’49”E	0	105	ground	2082	E7	-	-	0	-	-	-	-	-	-	-	-	-	-	-	0	0.0549	-	-	-	-	-
105n4	2006-08-24	34	8	TC	43°36’28” N, 4°13’49”E	0	105	ground	2082	C3	-	-	0	-	-	-	-	-	-	-	-	-	-	-	0	0.0549	-	-	-	-	-
105n6	2006-08-24	34	8	TC	43°36’28” N, 4°13’49”E	0	105	ground	2082	C5	-	-	0	-	-	-	-	-	-	-	-	-	-	-	0	0.0549	-	-	-	-	-
105n8	2006-08-24	34	8	TC	43°36’28” N, 4°13’49”E	0	105	ground	2082	C7	-	-	0	-	-	-	-	-	-	-	-	-	-	-	0	0.0549	-	-	-	-	-
105n9	2006-08-24	34	8	TC	43°36’28” N, 4°13’49”E	0	105	ground	2082	C8	-	-	0	-	-	-	-	-	-	-	-	-	-	-	0	0.0549	-	-	-	-	-
106n1	2006-08-24	34	8	TC	43°36’28” N, 4°13’49”E	0	106	ground	2082	E8	-	-	0	-	-	-	-	-	-	-	-	-	-	-	0	0.0549	-	-	-	-	-
106n2	2006-08-24	34	8	TC	43°36’28” N, 4°13’49”E	0	106	ground	2082	E9	-	-	0	-	-	-	-	-	-	-	-	-	-	-	0	0.0549	-	-	-	-	-
106n3	2006-08-24	34	8	TC	43°36’28” N, 4°13’49”E	0	106	ground	2082	E10	-	-	0	-	-	-	-	-	-	-	-	-	-	-	0	0.0549	-	-	-	-	-
106n4	2006-08-24	34	8	TC	43°36’28” N, 4°13’49”E	0	106	ground	2082	E11	-	-	0	-	-	-	-	-	-	-	-	-	-	-	0	0.0549	-	-	-	-	-
106n5	2006-08-24	34	8	TC	43°36’28” N, 4°13’49”E	0	106	ground	2082	E12	-	-	0	-	-	-	-	-	-	-	-	-	-	-	0	0.0549	-	-	-	-	-
107n2	2006-08-24	34	8	TC	43°36’28” N, 4°13’49”E	0	107	ground	2082	F2	-	-	0	-	-	-	-	-	-	-	-	-	-	-	0	0.0549	-	-	-	-	-
107n5	2006-08-24	34	8	TC	43°36’28” N, 4°13’49”E	0	107	ground	2082	F5	-	-	0	-	-	-	-	-	-	-	-	-	-	-	0	0.0549	-	-	-	-	-
107n7	2006-08-24	34	8	TC	43°36’28” N, 4°13’49”E	0	107	ground	2082	F7	-	-	0	-	-	-	-	-	-	-	-	-	-	-	0	0.0549	-	-	-	-	-
107n9	2006-08-24	34	8	TC	43°36’28” N, 4°13’49”E	0	107	ground	2082	F9	-	-	0	-	-	-	-	-	-	-	-	-	-	-	0	0.0549	-	-	-	-	-
108n1	2006-08-24	34	8	TC	43°36’28” N, 4°13’49”E	0	108	ground	2082	F11	-	-	0	-	-	-	-	-	-	-	-	-	-	-	0	0.0549	-	-	-	-	-
108n2	2006-08-24	34	8	TC	43°36’28” N, 4°13’49”E	0	108	ground	2082	F12	-	-	0	-	-	-	-	-	-	-	-	-	-	-	0	0.0549	-	-	-	-	-
108n3	2006-08-24	34	8	TC	43°36’28” N, 4°13’49”E	0	108	ground	2082	G1	-	-	0	-	-	-	-	-	-	-	-	-	-	-	0	0.0549	-	-	-	-	-
108n4	2006-08-24	34	8	TC	43°36’28” N, 4°13’49”E	0	108	ground	2082	G2	-	-	0	-	-	-	-	-	-	-	-	-	-	-	0	0.0549	-	-	-	-	-
108n5	2006-08-24	34	8	TC	43°36’28” N, 4°13’49”E	0	108	ground	2082	G3	-	-	0	-	-	-	-	-	-	-	-	-	-	-	0	0.0549	-	-	-	-	-
109n1	2006-08-24	34	8	TC	43°36’28” N, 4°13’49”E	0	109	canopy	2082	G4	-	-	0	-	-	-	-	-	-	-	-	-	-	-	0	0.0549	-	-	-	-	-
109n3	2006-08-24	34	8	TC	43°36’28” N, 4°13’49”E	0	109	canopy	2082	G6	-	-	0	-	-	-	-	-	-	-	-	-	-	-	0	0.0549	-	-	-	-	-
109n4	2006-08-24	34	8	TC	43°36’28” N, 4°13’49”E	0	109	canopy	2082	G7	-	-	0	-	-	-	-	-	-	-	-	-	-	-	0	0.0549	-	-	-	-	-
109n5	2006-08-24	34	8	TC	43°36’28” N, 4°13’49”E	0	109	canopy	2082	G8	-	-	0	-	-	-	-	-	-	-	-	-	-	-	0	0.0549	-	-	-	-	-
109n7	2006-08-24	34	8	TC	43°36’28” N, 4°13’49”E	0	109	canopy	2082	G10	-	-	0	-	-	-	-	-	-	-	-	-	-	-	0	0.0549	-	-	-	-	-
110n1	2006-08-24	34	8	TC	43°36’28” N, 4°13’49”E	0	110	canopy	4082	G12	-	-	0	-	-	-	-	-	-	-	-	-	-	-	0	0.0549	-	-	-	-	-
111n1	2006-08-25	34	8	SUS	43°42’07” N, 4°00’33”E	50	111	canopy	2082	G11	-	-	0	-	-	-	-	-	-	-	-	-	-	-	0	0.0549	-	-	-	-	-
111n2	2006-08-25	34	8	SUS	43°42’07” N, 4°00’33”E	50	111	canopy	2082	G12	-	-	0	-	-	-	-	-	-	-	-	-	-	-	0	0.0549	-	-	-	-	-
111n3	2006-08-25	34	8	SUS	43°42’07” N, 4°00’33”E	50	111	canopy	2082	H1	-	-	0	-	-	-	-	-	-	-	-	-	-	-	0	0.0549	-	-	-	-	-
111n5	2006-08-25	34	8	SUS	43°42’07” N, 4°00’33”E	50	111	canopy	2082	H3	-	-	0	-	-	-	-	-	-	-	-	-	-	-	0	0.0549	-	-	-	-	-
112n1	2006-08-25	34	8	SUS	43°42’07” N, 4°00’33”E	50	112	ground	2082	H5	-	-	0	-	-	-	-	-	-	-	-	-	-	-	0	0.0549	-	-	-	-	-
112n2	2006-08-25	34	8	SUS	43°42’07” N, 4°00’33”E	50	112	ground	2082	H6	-	-	0	-	-	-	-	-	-	-	-	-	-	-	0	0.0549	-	-	-	-	-
113n2	2006-08-25	34	8	TC	43°36’28” N, 4°13’49”E	0	113	ground	2082	H8	-	-	0	-	-	-	-	-	-	-	-	-	-	-	0	0.0549	-	-	-	-	-
113n3	2006-08-25	34	8	TC	43°36’28” N, 4°13’49”E	0	113	ground	2082	H9	-	-	0	-	-	-	-	-	-	-	-	-	-	-	0	0.0549	-	-	-	-	-
114n1	2006-08-25	38	8	TC	43°36’28” N, 4°13’49”E	0	114	canopy	5082	A1	-	-	0	-	-	-	-	-	-	-	-	-	-	-	0	0.0549	-	-	-	-	-
114n2	2006-08-25	38	8	TC	43°36’28” N, 4°13’49”E	0	114	canopy	5082	B1	-	-	0	-	-	-	-	-	-	-	-	-	-	-	0	0.0549	-	-	-	-	-
114n3	2006-08-25	38	8	TC	43°36’28” N, 4°13’49”E	0	114	canopy	5082	C1	-	-	0	-	-	-	-	-	-	-	-	-	-	-	0	0.0549	-	-	-	-	-
115n1	2006-08-28	38	8	MDV	43°30’20”N, 4°47’29” E	0	115	canopy	5082	D1	-	-	0	-	-	-	-	-	-	-	-	-	-	-	0	0.0549	-	-	-	-	-
115n10	2006-08-28	38	8	MDV	43°30’20”N, 4°47’29” E	0	115	canopy	5082	E2	-	-	0	-	-	-	-	-	-	-	-	-	-	-	0	0.0549	-	-	-	-	-
115n11	2006-08-28	38	8	MDV	43°30’20”N, 4°47’29” E	0	115	canopy	5082	F2	-	-	0	-	-	-	-	-	-	-	-	-	-	-	0	0.0549	-	-	-	-	-
115n12	2006-08-28	38	8	MDV	43°30’20”N, 4°47’29” E	0	115	canopy	5082	G2	-	-	0	-	-	-	-	-	-	-	-	-	-	-	0	0.0549	-	-	-	-	-
115n13	2006-08-28	38	8	MDV	43°30’20”N, 4°47’29” E	0	115	canopy	5082	H2	-	-	0	-	-	-	-	-	-	-	-	-	-	-	0	0.0549	-	-	-	-	-
115n14	2006-08-28	38	8	MDV	43°30’20”N, 4°47’29” E	0	115	canopy	5082	A3	-	-	0	-	-	-	-	-	-	-	-	-	-	-	0	0.0549	-	-	-	-	-
115n15	2006-08-28	38	8	MDV	43°30’20”N, 4°47’29” E	0	115	canopy	5082	B3	-	-	0	-	-	-	-	-	-	-	-	-	-	-	0	0.0549	-	-	-	-	-
115n16	2006-08-28	38	8	MDV	43°30’20”N, 4°47’29” E	0	115	canopy	5082	C3	-	-	0	-	-	-	-	-	-	-	-	-	-	-	0	0.0549	-	-	-	-	-
115n17	2006-08-28	38	8	MDV	43°30’20”N, 4°47’29” E	0	115	canopy	5082	D3	-	-	0	-	-	-	-	-	-	-	-	-	-	-	0	0.0549	-	-	-	-	-
115n18	2006-08-28	38	8	MDV	43°30’20”N, 4°47’29” E	0	115	canopy	5082	E3	-	-	0	-	-	-	-	-	-	-	-	-	-	-	0	0.0549	-	-	-	-	-
115n19	2006-08-28	38	8	MDV	43°30’20”N, 4°47’29” E	0	115	canopy	5082	F3	-	-	0	-	-	-	-	-	-	-	-	-	-	-	0	0.0549	-	-	-	-	-
115n2	2006-08-28	38	8	MDV	43°30’20”N, 4°47’29” E	0	115	canopy	5082	E1	-	-	0	-	-	-	-	-	-	-	-	-	-	-	0	0.0549	-	-	-	-	-
115n20	2006-08-28	38	8	MDV	43°30’20”N, 4°47’29” E	0	115	canopy	5082	G3	-	-	0	-	-	-	-	-	-	-	-	-	-	-	0	0.0549	-	-	-	-	-
115n21	2006-08-28	38	8	MDV	43°30’20”N, 4°47’29” E	0	115	canopy	5082	H3	-	-	0	-	-	-	-	-	-	-	-	-	-	-	0	0.0549	-	-	-	-	-
115n22	2006-08-28	38	8	MDV	43°30’20”N, 4°47’29” E	0	115	canopy	5082	A4	-	-	0	-	-	-	-	-	-	-	-	-	-	-	0	0.0549	-	-	-	-	-
115n23	2006-08-28	38	8	MDV	43°30’20”N, 4°47’29” E	0	115	canopy	5082	B4	-	-	0	-	-	-	-	-	-	-	-	-	-	-	0	0.0549	-	-	-	-	-
115n24	2006-08-28	38	8	MDV	43°30’20”N, 4°47’29” E	0	115	canopy	5082	C4	-	-	0	-	-	-	-	-	-	-	-	-	-	-	0	0.0549	-	-	-	-	-
115n25	2006-08-28	38	8	MDV	43°30’20”N, 4°47’29” E	0	115	canopy	5082	D4	-	-	0	-	-	-	-	-	-	-	-	-	-	-	0	0.0549	-	-	-	-	-
115n26	2006-08-28	38	8	MDV	43°30’20”N, 4°47’29” E	0	115	canopy	5082	E4	-	-	0	-	-	-	-	-	-	-	-	-	-	-	0	0.0549	-	-	-	-	-
115n27	2006-08-28	38	8	MDV	43°30’20”N, 4°47’29” E	0	115	canopy	5082	F4	-	-	0	-	-	-	-	-	-	-	-	-	-	-	0	0.0549	-	-	-	-	-
115n28	2006-08-28	38	8	MDV	43°30’20”N, 4°47’29” E	0	115	canopy	5082	G4	-	-	0	-	-	-	-	-	-	-	-	-	-	-	0	0.0549	-	-	-	-	-
115n29	2006-08-28	38	8	MDV	43°30’20”N, 4°47’29” E	0	115	canopy	5082	H4	-	-	0	-	-	-	-	-	-	-	-	-	-	-	0	0.0549	-	-	-	-	-
115n3	2006-08-28	38	8	MDV	43°30’20”N, 4°47’29” E	0	115	canopy	5082	F1	-	-	0	-	-	-	-	-	-	-	-	-	-	-	0	0.0549	-	-	-	-	-
115n32	2006-08-28	38	8	MDV	43°30’20”N, 4°47’29” E	0	115	canopy	5082	C5	-	-	0	-	-	-	-	-	-	-	-	-	-	-	0	0.0549	-	-	-	-	-
115n33	2006-08-28	38	8	MDV	43°30’20”N, 4°47’29” E	0	115	canopy	5082	D5	-	-	0	-	-	-	-	-	-	-	-	-	-	-	0	0.0549	-	-	-	-	-
115n34	2006-08-28	38	8	MDV	43°30’20”N, 4°47’29” E	0	115	canopy	5082	E5	-	-	0	-	-	-	-	-	-	-	-	-	-	-	0	0.0549	-	-	-	-	-
115n4	2006-08-28	38	8	MDV	43°30’20”N, 4°47’29” E	0	115	canopy	5082	G1	-	-	0	-	-	-	-	-	-	-	-	-	-	-	0	0.0549	-	-	-	-	-
115n5	2006-08-28	38	8	MDV	43°30’20”N, 4°47’29” E	0	115	canopy	5082	H1	-	-	0	-	-	-	-	-	-	-	-	-	-	-	0	0.0549	-	-	-	-	-
115n6	2006-08-28	38	8	MDV	43°30’20”N, 4°47’29” E	0	115	canopy	5082	A2	-	-	0	-	-	-	-	-	-	-	-	-	-	-	0	0.0549	-	-	-	-	-
115n7	2006-08-28	38	8	MDV	43°30’20”N, 4°47’29” E	0	115	canopy	5082	B2	-	-	0	-	-	-	-	-	-	-	-	-	-	-	0	0.0549	-	-	-	-	-
115n8	2006-08-28	38	8	MDV	43°30’20”N, 4°47’29” E	0	115	canopy	5082	C2	-	-	0	-	-	-	-	-	-	-	-	-	-	-	0	0.0549	-	-	-	-	-
115n9	2006-08-28	38	8	MDV	43°30’20”N, 4°47’29” E	0	115	canopy	5082	D2	-	-	0	-	-	-	-	-	-	-	-	-	-	-	0	0.0549	-	-	-	-	-
117n1	2006-09-20	38	9	TC	43°36’28” N, 4°13’49”E	0	117	canopy	5082	F5	-	-	0	-	-	-	-	-	-	-	-	-	-	-	0	0.0549	-	-	-	-	-
118n1	2006-09-05	38	9	MEJ	43°34’13”N, 4°30’02”E	3	118	ground	5082	G5	-	-	0	-	-	-	-	-	-	-	-	-	-	-	0	0.0549	-	-	-	-	-
119n1	2006-09-06	38	9	MDV	43°30’20”N, 4°47’29” E	0	119	canopy	5082	H5	-	-	0	-	-	-	-	-	-	-	-	-	-	-	0	0.0549	-	-	-	-	-
122n1	2006-09-07	39	9	SUS	43°42’07” N, 4°00’33”E	50	122	ground	5082	C6	-	-	0	-	-	-	-	-	-	-	-	-	-	-	0	0.0549	-	-	-	-	-
122n4	2006-09-07	39	9	SUS	43°42’07” N, 4°00’33”E	50	122	ground	5082	F6	-	-	0	-	-	-	-	-	-	-	-	-	-	-	0	0.0549	-	-	-	-	-
123n1	2006-09-07	39	9	TC	43°36’28” N, 4°13’49”E	0	123	canopy	5082	G6	-	-	0	-	-	-	-	-	-	-	-	-	-	-	0	0.0549	-	-	-	-	-
123n2	2006-09-07	39	9	TC	43°36’28” N, 4°13’49”E	0	123	canopy	5082	H6	-	-	0	-	-	-	-	-	-	-	-	-	-	-	0	0.0549	-	-	-	-	-
123n3	2006-09-07	39	9	TC	43°36’28” N, 4°13’49”E	0	123	canopy	5082	A7	-	-	0	-	-	-	-	-	-	-	-	-	-	-	0	0.0549	-	-	-	-	-
123n4	2006-09-07	39	9	TC	43°36’28” N, 4°13’49”E	0	123	canopy	5082	B7	-	-	0	-	-	-	-	-	-	-	-	-	-	-	0	0.0549	-	-	-	-	-
123n5	2006-09-07	39	9	TC	43°36’28” N, 4°13’49”E	0	123	canopy	5082	C7	-	-	0	-	-	-	-	-	-	-	-	-	-	-	0	0.0549	-	-	-	-	-
123n6	2006-09-07	39	9	TC	43°36’28” N, 4°13’49”E	0	123	canopy	5082	D7	-	-	0	-	-	-	-	-	-	-	-	-	-	-	0	0.0549	-	-	-	-	-
123n7	2006-09-07	39	9	TC	43°36’28” N, 4°13’49”E	0	123	canopy	5082	E7	-	-	0	-	-	-	-	-	-	-	-	-	-	-	0	0.0549	-	-	-	-	-
123n8	2006-09-07	39	9	TC	43°36’28” N, 4°13’49”E	0	123	canopy	5082	F7	-	-	0	-	-	-	-	-	-	-	-	-	-	-	0	0.0549	-	-	-	-	-
124n1	2006-09-20	39	9	MDV	43°30’20”N, 4°47’29” E	0	124	canopy	5082	G7	-	-	0	-	-	-	-	-	-	-	-	-	-	-	0	0.0549	-	-	-	-	-
124n2	2006-09-20	39	9	MDV	43°30’20”N, 4°47’29” E	0	124	canopy	5082	H7	-	-	0	-	-	-	-	-	-	-	-	-	-	-	0	0.0549	-	-	-	-	-
124n3	2006-09-20	39	9	MDV	43°30’20”N, 4°47’29” E	0	124	canopy	5082	A8	-	-	0	-	-	-	-	-	-	-	-	-	-	-	0	0.0549	-	-	-	-	-
124n4	2006-09-20	39	9	MDV	43°30’20”N, 4°47’29” E	0	124	canopy	5082	B8	-	-	0	-	-	-	-	-	-	-	-	-	-	-	0	0.0549	-	-	-	-	-
124n5	2006-09-20	39	9	MDV	43°30’20”N, 4°47’29” E	0	124	canopy	5082	C8	-	-	0	-	-	-	-	-	-	-	-	-	-	-	0	0.0549	-	-	-	-	-
124n6	2006-09-20	39	9	MDV	43°30’20”N, 4°47’29” E	0	124	canopy	5082	D8	-	-	0	-	-	-	-	-	-	-	-	-	-	-	0	0.0549	-	-	-	-	-
124n7	2006-09-20	39	9	MDV	43°30’20”N, 4°47’29” E	0	124	canopy	5082	E8	-	-	0	-	-	-	-	-	-	-	-	-	-	-	0	0.0549	-	-	-	-	-
125n1	2006-09-21	40	9	TC	43°36’28” N, 4°13’49”E	0	125	ground	5082	C9	-	-	0	-	-	-	-	-	-	-	-	-	-	-	0	0.0549	-	-	-	-	-
125n10	2006-09-21	40	9	TC	43°36’28” N, 4°13’49”E	0	125	ground	5082	D10	-	-	0	-	-	-	-	-	-	-	-	-	-	-	0	0.0549	-	-	-	-	-
125n12	2006-09-21	40	9	TC	43°36’28” N, 4°13’49”E	0	125	ground	5082	F10	-	-	0	-	-	-	-	-	-	-	-	-	-	-	0	0.0549	-	-	-	-	-
125n15	2006-09-21	40	9	TC	43°36’28” N, 4°13’49”E	0	125	ground	5082	A11	-	-	0	-	-	-	-	-	-	-	-	-	-	-	0	0.0549	-	-	-	-	-
125n16	2006-09-21	40	9	TC	43°36’28” N, 4°13’49”E	0	125	ground	5082	B11	-	-	0	-	-	-	-	-	-	-	-	-	-	-	0	0.0549	-	-	-	-	-
125n17	2006-09-21	40	9	TC	43°36’28” N, 4°13’49”E	0	125	ground	5082	C11	-	-	0	-	-	-	-	-	-	-	-	-	-	-	0	0.0549	-	-	-	-	-
125n18	2006-09-21	40	9	TC	43°36’28” N, 4°13’49”E	0	125	ground	5082	D11	-	-	0	-	-	-	-	-	-	-	-	-	-	-	0	0.0549	-	-	-	-	-
125n19	2006-09-21	40	9	TC	43°36’28” N, 4°13’49”E	0	125	ground	5082	E11	-	-	0	-	-	-	-	-	-	-	-	-	-	-	0	0.0549	-	-	-	-	-
125n2	2006-09-21	40	9	TC	43°36’28” N, 4°13’49”E	0	125	ground	5082	D9	-	-	0	-	-	-	-	-	-	-	-	-	-	-	0	0.0549	-	-	-	-	-
125n20	2006-09-21	40	9	TC	43°36’28” N, 4°13’49”E	0	125	ground	5082	F11	-	-	0	-	-	-	-	-	-	-	-	-	-	-	0	0.0549	-	-	-	-	-
125n25	2006-09-21	40	9	TC	43°36’28” N, 4°13’49”E	0	125	ground	5082	C12	-	-	0	-	-	-	-	-	-	-	-	-	-	-	0	0.0549	-	-	-	-	-
125n3	2006-09-21	40	9	TC	43°36’28” N, 4°13’49”E	0	125	ground	5082	E9	-	-	0	-	-	-	-	-	-	-	-	-	-	-	0	0.0549	-	-	-	-	-
125n4	2006-09-21	40	9	TC	43°36’28” N, 4°13’49”E	0	125	ground	5082	F9	-	-	0	-	-	-	-	-	-	-	-	-	-	-	0	0.0549	-	-	-	-	-
125n6	2006-09-21	40	9	TC	43°36’28” N, 4°13’49”E	0	125	ground	5082	H9	-	-	0	-	-	-	-	-	-	-	-	-	-	-	0	0.0549	-	-	-	-	-
125n7	2006-09-21	40	9	TC	43°36’28” N, 4°13’49”E	0	125	ground	5082	A10	-	-	0	-	-	-	-	-	-	-	-	-	-	-	0	0.0549	-	-	-	-	-
125n8	2006-09-21	40	9	TC	43°36’28” N, 4°13’49”E	0	125	ground	5082	B10	-	-	0	-	-	-	-	-	-	-	-	-	-	-	0	0.0549	-	-	-	-	-
125n9	2006-09-21	40	9	TC	43°36’28” N, 4°13’49”E	0	125	ground	5082	C10	-	-	0	-	-	-	-	-	-	-	-	-	-	-	0	0.0549	-	-	-	-	-
126n1	2006-05-21	34	5	TC	43°36’28” N, 4°13’49”E	0	126	canopy	5081	A1	-	-	0	-	-	-	-	-	-	-	-	-	-	-	0	0.0549	-	-	-	-	-
126n10	2006-05-21	34	5	TC	43°36’28” N, 4°13’49”E	0	126	canopy	5081	B2	-	-	0	-	-	-	-	-	-	-	-	-	-	-	0	0.0549	-	-	-	-	-
126n11	2006-05-21	34	5	TC	43°36’28” N, 4°13’49”E	0	126	canopy	5081	C2	-	-	0	-	-	-	-	-	-	-	-	-	-	-	0	0.0549	-	-	-	-	-
126n12	2006-05-21	34	5	TC	43°36’28” N, 4°13’49”E	0	126	canopy	5081	D2	-	-	0	-	-	-	-	-	-	-	-	-	-	-	0	0.0549	-	-	-	-	-
126n13	2006-05-21	34	5	TC	43°36’28” N, 4°13’49”E	0	126	canopy	5081	E2	-	-	0	-	-	-	-	-	-	-	-	-	-	-	0	0.0549	-	-	-	-	-
126n14	2006-05-21	34	5	TC	43°36’28” N, 4°13’49”E	0	126	canopy	5081	F2	-	-	0	-	-	-	-	-	-	-	-	-	-	-	0	0.0549	-	-	-	-	-
126n16	2006-05-21	34	5	TC	43°36’28” N, 4°13’49”E	0	126	canopy	5081	H2	-	-	0	-	-	-	-	-	-	-	-	-	-	-	0	0.0549	-	-	-	-	-
126n17	2006-05-21	34	5	TC	43°36’28” N, 4°13’49”E	0	126	canopy	5081	A3	-	-	0	-	-	-	-	-	-	-	-	-	-	-	0	0.0549	-	-	-	-	-
126n18	2006-05-21	34	5	TC	43°36’28” N, 4°13’49”E	0	126	canopy	5081	B3	-	-	0	-	-	-	-	-	-	-	-	-	-	-	0	0.0549	-	-	-	-	-
126n19	2006-05-21	34	5	TC	43°36’28” N, 4°13’49”E	0	126	canopy	5081	C3	-	-	0	-	-	-	-	-	-	-	-	-	-	-	0	0.0549	-	-	-	-	-
126n2	2006-05-21	34	5	TC	43°36’28” N, 4°13’49”E	0	126	canopy	5081	B1	-	-	0	-	-	-	-	-	-	-	-	-	-	-	0	0.0549	-	-	-	-	-
126n20	2006-05-21	34	5	TC	43°36’28” N, 4°13’49”E	0	126	canopy	5081	D3	-	-	0	-	-	-	-	-	-	-	-	-	-	-	0	0.0549	-	-	-	-	-
126n21	2006-05-21	34	5	TC	43°36’28” N, 4°13’49”E	0	126	canopy	5081	E3	-	-	0	-	-	-	-	-	-	-	-	-	-	-	0	0.0549	-	-	-	-	-
126n22	2006-05-21	34	5	TC	43°36’28” N, 4°13’49”E	0	126	canopy	5081	F3	-	-	0	-	-	-	-	-	-	-	-	-	-	-	0	0.0549	-	-	-	-	-
126n23	2006-05-21	34	5	TC	43°36’28” N, 4°13’49”E	0	126	canopy	5081	G3	-	-	0	-	-	-	-	-	-	-	-	-	-	-	0	0.0549	-	-	-	-	-
126n24	2006-05-21	34	5	TC	43°36’28” N, 4°13’49”E	0	126	canopy	5081	H3	-	-	0	-	-	-	-	-	-	-	-	-	-	-	0	0.0549	-	-	-	-	-
126n25	2006-05-21	34	5	TC	43°36’28” N, 4°13’49”E	0	126	canopy	5081	A4	-	-	0	-	-	-	-	-	-	-	-	-	-	-	0	0.0549	-	-	-	-	-
126n26	2006-05-21	34	5	TC	43°36’28” N, 4°13’49”E	0	126	canopy	5081	B4	-	-	0	-	-	-	-	-	-	-	-	-	-	-	0	0.0549	-	-	-	-	-
126n27	2006-05-21	34	5	TC	43°36’28” N, 4°13’49”E	0	126	canopy	5081	C4	-	-	0	-	-	-	-	-	-	-	-	-	-	-	0	0.0549	-	-	-	-	-
126n28	2006-05-21	34	5	TC	43°36’28” N, 4°13’49”E	0	126	canopy	5081	D4	-	-	0	-	-	-	-	-	-	-	-	-	-	-	0	0.0549	-	-	-	-	-
126n29	2006-05-21	34	5	TC	43°36’28” N, 4°13’49”E	0	126	canopy	5081	E4	-	-	0	-	-	-	-	-	-	-	-	-	-	-	0	0.0549	-	-	-	-	-
126n3	2006-05-21	34	5	TC	43°36’28” N, 4°13’49”E	0	126	canopy	5081	C1	-	-	0	-	-	-	-	-	-	-	-	-	-	-	0	0.0549	-	-	-	-	-
126n30	2006-05-21	34	5	TC	43°36’28” N, 4°13’49”E	0	126	canopy	5081	F4	-	-	0	-	-	-	-	-	-	-	-	-	-	-	0	0.0549	-	-	-	-	-
126n31	2006-05-21	34	5	TC	43°36’28” N, 4°13’49”E	0	126	canopy	5081	G4	-	-	0	-	-	-	-	-	-	-	-	-	-	-	0	0.0549	-	-	-	-	-
126n32	2006-05-21	34	5	TC	43°36’28” N, 4°13’49”E	0	126	canopy	5081	H4	-	-	0	-	-	-	-	-	-	-	-	-	-	-	0	0.0549	-	-	-	-	-
126n34	2006-05-21	34	5	TC	43°36’28” N, 4°13’49”E	0	126	canopy	5081	B5	-	-	0	-	-	-	-	-	-	-	-	-	-	-	0	0.0549	-	-	-	-	-
126n36	2006-05-21	34	5	TC	43°36’28” N, 4°13’49”E	0	126	canopy	5081	D5	-	-	0	-	-	-	-	-	-	-	-	-	-	-	0	0.0549	-	-	-	-	-
126n37	2006-05-21	34	5	TC	43°36’28” N, 4°13’49”E	0	126	canopy	5081	E5	-	-	0	-	-	-	-	-	-	-	-	-	-	-	0	0.0549	-	-	-	-	-
126n38	2006-05-21	34	5	TC	43°36’28” N, 4°13’49”E	0	126	canopy	5081	F5	-	-	0	-	-	-	-	-	-	-	-	-	-	-	0	0.0549	-	-	-	-	-
126n39	2006-05-21	34	5	TC	43°36’28” N, 4°13’49”E	0	126	canopy	5081	G5	-	-	0	-	-	-	-	-	-	-	-	-	-	-	0	0.0549	-	-	-	-	-
126n4	2006-05-21	34	5	TC	43°36’28” N, 4°13’49”E	0	126	canopy	5081	D1	-	-	0	-	-	-	-	-	-	-	-	-	-	-	0	0.0549	-	-	-	-	-
126n40	2006-05-21	34	5	TC	43°36’28” N, 4°13’49”E	0	126	canopy	5081	H5	-	-	0	-	-	-	-	-	-	-	-	-	-	-	0	0.0549	-	-	-	-	-
126n41	2006-05-21	34	5	TC	43°36’28” N, 4°13’49”E	0	126	canopy	5081	A6	-	-	0	-	-	-	-	-	-	-	-	-	-	-	0	0.0549	-	-	-	-	-
126n42	2006-05-21	34	5	TC	43°36’28” N, 4°13’49”E	0	126	canopy	5081	B6	-	-	0	-	-	-	-	-	-	-	-	-	-	-	0	0.0549	-	-	-	-	-
126n5	2006-05-21	34	5	TC	43°36’28” N, 4°13’49”E	0	126	canopy	5081	E1	-	-	0	-	-	-	-	-	-	-	-	-	-	-	0	0.0549	-	-	-	-	-
126n6	2006-05-21	34	5	TC	43°36’28” N, 4°13’49”E	0	126	canopy	5081	F1	-	-	0	-	-	-	-	-	-	-	-	-	-	-	0	0.0549	-	-	-	-	-
126n8	2006-05-21	34	5	TC	43°36’28” N, 4°13’49”E	0	126	canopy	5081	H1	-	-	0	-	-	-	-	-	-	-	-	-	-	-	0	0.0549	-	-	-	-	-
126n9	2006-05-21	34	5	TC	43°36’28” N, 4°13’49”E	0	126	canopy	5081	A2	-	-	0	-	-	-	-	-	-	-	-	-	-	-	0	0.0549	-	-	-	-	-
127n1	2006-10-03	36	10	MDV	43°30’20”N, 4°47’29” E	0	127	ground	5081	C6	-	-	0	-	-	-	-	-	-	-	-	-	-	-	0	0.0549	-	-	-	-	-
127n2	2006-10-03	36	10	MDV	43°30’20”N, 4°47’29” E	0	127	ground	5081	D6	-	-	0	-	-	-	-	-	-	-	-	-	-	-	0	0.0549	-	-	-	-	-
127n3	2006-10-03	36	10	MDV	43°30’20”N, 4°47’29” E	0	127	ground	5081	E6	-	-	0	-	-	-	-	-	-	-	-	-	-	-	0	0.0549	-	-	-	-	-
127n4	2006-10-03	36	10	MDV	43°30’20”N, 4°47’29” E	0	127	ground	5081	F6	-	-	0	-	-	-	-	-	-	-	-	-	-	-	0	0.0549	-	-	-	-	-
128n13	2006-10-04	37	10	MEJ	43°34’13”N, 4°30’02”E	3	128	canopy	5081	C8	-	-	0	-	-	-	-	-	-	-	-	-	-	-	0	0.0549	-	-	-	-	-
128n14	2006-10-04	37	10	MEJ	43°34’13”N, 4°30’02”E	3	128	canopy	5081	D8	-	-	0	-	-	-	-	-	-	-	-	-	-	-	0	0.0549	-	-	-	-	-
128n2	2006-10-04	36	10	MEJ	43°34’13”N, 4°30’02”E	3	128	canopy	5081	H6	-	-	0	-	-	-	-	-	-	-	-	-	-	-	0	0.0549	-	-	-	-	-
128n3	2006-10-04	36	10	MEJ	43°34’13”N, 4°30’02”E	3	128	canopy	5081	A7	-	-	0	-	-	-	-	-	-	-	-	-	-	-	0	0.0549	-	-	-	-	-
128n4	2006-10-04	36	10	MEJ	43°34’13”N, 4°30’02”E	3	128	canopy	5081	B7	-	-	0	-	-	-	-	-	-	-	-	-	-	-	0	0.0549	-	-	-	-	-
128n5	2006-10-04	36	10	MEJ	43°34’13”N, 4°30’02”E	3	128	canopy	5081	C7	-	-	0	-	-	-	-	-	-	-	-	-	-	-	0	0.0549	-	-	-	-	-
128n6	2006-10-04	36	10	MEJ	43°34’13”N, 4°30’02”E	3	128	canopy	5081	D7	-	-	0	-	-	-	-	-	-	-	-	-	-	-	0	0.0549	-	-	-	-	-
128n7	2006-10-04	36	10	MEJ	43°34’13”N, 4°30’02”E	3	128	canopy	5081	E7	-	-	0	-	-	-	-	-	-	-	-	-	-	-	0	0.0549	-	-	-	-	-
128n8	2006-10-04	36	10	MEJ	43°34’13”N, 4°30’02”E	3	128	canopy	5081	F7	-	-	0	-	-	-	-	-	-	-	-	-	-	-	0	0.0549	-	-	-	-	-
131n10	2006-10-05	38	10	TC	43°36’28” N, 4°13’49”E	0	131	ground	5081	F9	-	-	0	-	-	-	-	-	-	-	-	-	-	-	0	0.0549	-	-	-	-	-
131n12	2006-10-05	38	10	TC	43°36’28” N, 4°13’49”E	0	131	ground	5081	H9	-	-	0	-	-	-	-	-	-	-	-	-	-	-	0	0.0549	-	-	-	-	-
131n13	2006-10-05	38	10	TC	43°36’28” N, 4°13’49”E	0	131	ground	5081	A10	-	-	0	-	-	-	-	-	-	-	-	-	-	-	0	0.0549	-	-	-	-	-
131n14	2006-10-05	38	10	TC	43°36’28” N, 4°13’49”E	0	131	ground	5081	B10	-	-	0	-	-	-	-	-	-	-	-	-	-	-	0	0.0549	-	-	-	-	-
131n15	2006-10-05	38	10	TC	43°36’28” N, 4°13’49”E	0	131	ground	5081	C10	-	-	0	-	-	-	-	-	-	-	-	-	-	-	0	0.0549	-	-	-	-	-
131n16	2006-10-05	38	10	TC	43°36’28” N, 4°13’49”E	0	131	ground	5081	D10	-	-	0	-	-	-	-	-	-	-	-	-	-	-	0	0.0549	-	-	-	-	-
131n5	2006-10-05	38	10	TC	43°36’28” N, 4°13’49”E	0	131	ground	5081	A9	-	-	0	-	-	-	-	-	-	-	-	-	-	-	0	0.0549	-	-	-	-	-
131n6	2006-10-05	38	10	TC	43°36’28” N, 4°13’49”E	0	131	ground	5081	B9	-	-	0	-	-	-	-	-	-	-	-	-	-	-	0	0.0549	-	-	-	-	-
131n7	2006-10-05	38	10	TC	43°36’28” N, 4°13’49”E	0	131	ground	5081	C9	-	-	0	-	-	-	-	-	-	-	-	-	-	-	0	0.0549	-	-	-	-	-
131n9	2006-10-05	38	10	TC	43°36’28” N, 4°13’49”E	0	131	ground	5081	E9	-	-	0	-	-	-	-	-	-	-	-	-	-	-	0	0.0549	-	-	-	-	-
132n1	2006-10-06	40	10	TC	43°36’28” N, 4°13’49”E	0	132	canopy	9083	A1	-	-	0	-	-	-	-	-	-	-	-	-	-	-	0	0.0549	-	-	-	-	-
132n10	2006-10-06	40	10	TC	43°36’28” N, 4°13’49”E	0	132	canopy	9083	B2	-	-	0	-	-	-	-	-	-	-	-	-	-	-	0	0.0549	-	-	-	-	-
132n11	2006-10-06	40	10	TC	43°36’28” N, 4°13’49”E	0	132	canopy	9083	C2	-	-	0	-	-	-	-	-	-	-	-	-	-	-	0	0.0549	-	-	-	-	-
132n12	2006-10-06	40	10	TC	43°36’28” N, 4°13’49”E	0	132	canopy	9083	D2	-	-	0	-	-	-	-	-	-	-	-	-	-	-	0	0.0549	-	-	-	-	-
132n13	2006-10-06	40	10	TC	43°36’28” N, 4°13’49”E	0	132	canopy	9083	E2	-	-	0	-	-	-	-	-	-	-	-	-	-	-	0	0.0549	-	-	-	-	-
132n14	2006-10-06	40	10	TC	43°36’28” N, 4°13’49”E	0	132	canopy	9083	F2	-	-	0	-	-	-	-	-	-	-	-	-	-	-	0	0.0549	-	-	-	-	-
132n16	2006-10-06	40	10	TC	43°36’28” N, 4°13’49”E	0	132	canopy	9083	H2	-	-	0	-	-	-	-	-	-	-	-	-	-	-	0	0.0549	-	-	-	-	-
132n17	2006-10-06	40	10	TC	43°36’28” N, 4°13’49”E	0	132	canopy	9083	A3	-	-	0	-	-	-	-	-	-	-	-	-	-	-	0	0.0549	-	-	-	-	-
132n18	2006-10-06	40	10	TC	43°36’28” N, 4°13’49”E	0	132	canopy	9083	B3	-	-	0	-	-	-	-	-	-	-	-	-	-	-	0	0.0549	-	-	-	-	-
132n19	2006-10-06	40	10	TC	43°36’28” N, 4°13’49”E	0	132	canopy	9083	C3	-	-	0	-	-	-	-	-	-	-	-	-	-	-	0	0.0549	-	-	-	-	-
132n2	2006-10-06	40	10	TC	43°36’28” N, 4°13’49”E	0	132	canopy	9083	B1	-	-	0	-	-	-	-	-	-	-	-	-	-	-	0	0.0549	-	-	-	-	-
132n20	2006-10-06	40	10	TC	43°36’28” N, 4°13’49”E	0	132	canopy	9083	D3	-	-	0	-	-	-	-	-	-	-	-	-	-	-	0	0.0549	-	-	-	-	-
132n21	2006-10-06	40	10	TC	43°36’28” N, 4°13’49”E	0	132	canopy	9083	E3	-	-	0	-	-	-	-	-	-	-	-	-	-	-	0	0.0549	-	-	-	-	-
132n22	2006-10-06	40	10	TC	43°36’28” N, 4°13’49”E	0	132	canopy	9083	F3	-	-	0	-	-	-	-	-	-	-	-	-	-	-	0	0.0549	-	-	-	-	-
132n23	2006-10-06	40	10	TC	43°36’28” N, 4°13’49”E	0	132	canopy	9083	G3	-	-	0	-	-	-	-	-	-	-	-	-	-	-	0	0.0549	-	-	-	-	-
132n24	2006-10-06	40	10	TC	43°36’28” N, 4°13’49”E	0	132	canopy	9083	H3	-	-	0	-	-	-	-	-	-	-	-	-	-	-	0	0.0549	-	-	-	-	-
132n25	2006-10-06	40	10	TC	43°36’28” N, 4°13’49”E	0	132	canopy	9083	A4	-	-	0	-	-	-	-	-	-	-	-	-	-	-	0	0.0549	-	-	-	-	-
132n26	2006-10-06	40	10	TC	43°36’28” N, 4°13’49”E	0	132	canopy	9083	B4	-	-	0	-	-	-	-	-	-	-	-	-	-	-	0	0.0549	-	-	-	-	-
132n27	2006-10-06	40	10	TC	43°36’28” N, 4°13’49”E	0	132	canopy	9083	C4	-	-	0	-	-	-	-	-	-	-	-	-	-	-	0	0.0549	-	-	-	-	-
132n28	2006-10-06	40	10	TC	43°36’28” N, 4°13’49”E	0	132	canopy	9083	D4	-	-	0	-	-	-	-	-	-	-	-	-	-	-	0	0.0549	-	-	-	-	-
132n29	2006-10-06	40	10	TC	43°36’28” N, 4°13’49”E	0	132	canopy	9083	E4	-	-	0	-	-	-	-	-	-	-	-	-	-	-	0	0.0549	-	-	-	-	-
132n31	2006-10-06	40	10	TC	43°36’28” N, 4°13’49”E	0	132	canopy	9083	G4	-	-	0	-	-	-	-	-	-	-	-	-	-	-	0	0.0549	-	-	-	-	-
132n32	2006-10-06	40	10	TC	43°36’28” N, 4°13’49”E	0	132	canopy	9083	H4	-	-	0	-	-	-	-	-	-	-	-	-	-	-	0	0.0549	-	-	-	-	-
132n33	2006-10-06	40	10	TC	43°36’28” N, 4°13’49”E	0	132	canopy	9083	A5	-	-	0	-	-	-	-	-	-	-	-	-	-	-	0	0.0549	-	-	-	-	-
132n34	2006-10-06	40	10	TC	43°36’28” N, 4°13’49”E	0	132	canopy	9083	B5	-	-	0	-	-	-	-	-	-	-	-	-	-	-	0	0.0549	-	-	-	-	-
132n35	2006-10-06	40	10	TC	43°36’28” N, 4°13’49”E	0	132	canopy	9083	C5	-	-	0	-	-	-	-	-	-	-	-	-	-	-	0	0.0549	-	-	-	-	-
132n36	2006-10-06	40	10	TC	43°36’28” N, 4°13’49”E	0	132	canopy	9083	D5	-	-	0	-	-	-	-	-	-	-	-	-	-	-	0	0.0549	-	-	-	-	-
132n4	2006-10-06	40	10	TC	43°36’28” N, 4°13’49”E	0	132	canopy	9083	D1	-	-	0	-	-	-	-	-	-	-	-	-	-	-	0	0.0549	-	-	-	-	-
132n5	2006-10-06	40	10	TC	43°36’28” N, 4°13’49”E	0	132	canopy	9083	E1	-	-	0	-	-	-	-	-	-	-	-	-	-	-	0	0.0549	-	-	-	-	-
132n6	2006-10-06	40	10	TC	43°36’28” N, 4°13’49”E	0	132	canopy	9083	F1	-	-	0	-	-	-	-	-	-	-	-	-	-	-	0	0.0549	-	-	-	-	-
132n7	2006-10-06	40	10	TC	43°36’28” N, 4°13’49”E	0	132	canopy	9083	G1	-	-	0	-	-	-	-	-	-	-	-	-	-	-	0	0.0549	-	-	-	-	-
132n9	2006-10-06	40	10	TC	43°36’28” N, 4°13’49”E	0	132	canopy	9083	A2	-	-	0	-	-	-	-	-	-	-	-	-	-	-	0	0.0549	-	-	-	-	-
133n2	2006-10-10	38	10	TC	43°36’28” N, 4°13’49”E	0	133	ground	5081	B11	-	-	0	-	-	-	-	-	-	-	-	-	-	-	0	0.0549	-	-	-	-	-
133n4	2006-10-10	38	10	TC	43°36’28” N, 4°13’49”E	0	133	ground	5081	D11	-	-	0	-	-	-	-	-	-	-	-	-	-	-	0	0.0549	-	-	-	-	-
133n5	2006-10-10	38	10	TC	43°36’28” N, 4°13’49”E	0	133	ground	5081	E11	-	-	0	-	-	-	-	-	-	-	-	-	-	-	0	0.0549	-	-	-	-	-
133n6	2006-10-10	38	10	TC	43°36’28” N, 4°13’49”E	0	133	ground	5081	F11	-	-	0	-	-	-	-	-	-	-	-	-	-	-	0	0.0549	-	-	-	-	-
133n7	2006-10-10	38	10	TC	43°36’28” N, 4°13’49”E	0	133	ground	5081	G11	-	-	0	-	-	-	-	-	-	-	-	-	-	-	0	0.0549	-	-	-	-	-
136n1	2006-10-18	38	10	TC	43°36’28” N, 4°13’49”E	0	136	ground	5081	A12	-	-	0	-	-	-	-	-	-	-	-	-	-	-	0	0.0549	-	-	-	-	-
136n2	2006-10-18	38	10	TC	43°36’28” N, 4°13’49”E	0	136	ground	5081	B12	-	-	0	-	-	-	-	-	-	-	-	-	-	-	0	0.0549	-	-	-	-	-
137n1	2006-10-18	38	10	MDV	43°30’20”N, 4°47’29” E	0	137	canopy	5081	C12	-	-	0	-	-	-	-	-	-	-	-	-	-	-	0	0.0549	-	-	-	-	-
137n3	2006-10-18	38	10	MDV	43°30’20”N, 4°47’29” E	0	137	canopy	5081	E12	-	-	0	-	-	-	-	-	-	-	-	-	-	-	0	0.0549	-	-	-	-	-
137n4	2006-10-18	38	10	MDV	43°30’20”N, 4°47’29” E	0	137	canopy	5081	F12	-	-	0	-	-	-	-	-	-	-	-	-	-	-	0	0.0549	-	-	-	-	-
